# Supplementary material for: Gene expression in Tribolium castaneum life stages: Identifying a species-specific target for pest control applications
Source: PeerJ. 2019 May 23;7:e6946. doi: 10.7717/peerj.6946 (PMC6535216; doi:10.7717/peerj.6946)
Supplement: File S1 — List of all the highly expressed genes unique to each T. castnaeum life stage, corresponds to the data in Fig. 1. [file peerj-07-6946-s003.xlsx]

## Sheet: Adult
Name	Description	Adult RPKM
LOC656161	odorant binding protein C11	20299.6
LOC659538	protamine	8230.68
LOC660996	uncharacterized protein LOC660996	6658.51
LOC103313694	uncharacterized protein LOC103313694	4443.13
LOC657758	flightin	2851.92
LOC663846	myosin light chain alkali	1979.77
LOC662180	uncharacterized protein LOC662180	1787.15
LOC103314486	uncharacterized protein LOC103314486	1645.56
LOC661718	uncharacterized protein LOC661718	1516.76
LOC655409	actin, muscle	1431.83
LOC657335	sulfotransferase family cytosolic 1B member 1	1303.85
LOC662504	peritrophic matrix protein 5-A precursor	1215.8
LOC662582	multiple organellar RNA editing factor 1, mitochondrial	1045.77
LOC657694	hexokinase type 2	979.427
LOC658917	delta-1-pyrroline-5-carboxylate synthase	837.609
LOC660410	protein MLP1 homolog	765.593
LOC657719	peroxiredoxin-5, mitochondrial	740.767
LOC100142600	uncharacterized protein LOC100142600	687.965
LOC664057	NADH dehydrogenase [ubiquinone] 1 alpha subcomplex subunit 7	619.931
LOC655764	chondroitin proteoglycan 2 /// chondroitin proteoglycan-2	613.68
Eif5	eukaryotic translation initiation factor 5	594.969
LOC657791	NADH dehydrogenase [ubiquinone] 1 alpha subcomplex subunit 6	593.64
LOC100141649	phosphate carrier protein, mitochondrial-like	580.441
LOC658755	vitellogenin	568.685
LOC656173	arginine kinase	550.51
LOC663001	antichymotrypsin-2 /// alaserpin	525.444
LOC660675	EF-hand domain-containing protein D2 homolog	520.705
LOC661966	lipase 3	483.899
LOC656616	uncharacterized protein LOC656616	481.72
LOC664104	NADH dehydrogenase [ubiquinone] 1 beta subcomplex subunit 3	474.543
LOC664054	pathogenesis-related protein 5	463.576
LOC661303	uncharacterized protein LOC661303	459.566
LOC103313838	ejaculatory bulb-specific protein 3	458.889
LOC663790	outer dense fiber protein 3	455.615
LOC658313	sperm flagellar protein 1	453.117
LOC662403	renin receptor	451.569
LOC664130	trifunctional enzyme subunit beta, mitochondrial	448.313
LOC657946	CDGSH iron-sulfur domain-containing protein 2 homolog	447.746
LOC661094	uncharacterized LOC661094	436.688
LOC103312637	uncharacterized protein LOC103312637	436.495
LOC658685	chloride intracellular channel exc-4	392.672
LOC103314314	brachyurin	387.514
LOC660505	signal recognition particle receptor subunit beta	385.732
LOC661654	translocation protein SEC62	385.667
LOC662314	homogentisate 1,2-dioxygenase	384.313
LOC658820	epidermal retinol dehydrogenase 2	384.303
LOC658555	phospholipase A1	378.339
LOC663038	CD9 antigen	374.564
LOC659336	troponin C	372.589
LOC663823	3-hydroxyisobutyrate dehydrogenase, mitochondrial	369.224
LOC661766	chymotrypsin BI	369.063
LOC659691	androgen-induced gene 1 protein	355.588
LOC663458	uncharacterized LOC663458	353.441
LOC655351	transcription initiation factor TFIID subunit 11	352.819
LOC662519	uncharacterized protein LOC662519	351.38
LOC663655	peroxisomal multifunctional enzyme type 2	349.522
LOC660276	protein RER1	349.27
LOC103314451	uncharacterized protein LOC103314451	346.358
LOC654959	1,5-anhydro-D-fructose reductase	344.631
LOC657564	uncharacterized protein LOC657564	343.935
LOC659971	ubiquitin-conjugating enzyme E2-22 kDa	342.767
LOC660302	mesencephalic astrocyte-derived neurotrophic factor homolog	339.482
LOC663832	aspartic proteinase A2	338.635
LOC663927	glutathione S-transferase 1	329.697
LOC657394	NADH dehydrogenase [ubiquinone] 1 beta subcomplex subunit 8, mitochondrial	323.947
LOC655127	5-aminolevulinate synthase, erythroid-specific, mitochondrial	322.604
LOC656563	histone H2B	321.694
LOC658253	histone H2B	321.694
LOC662973	antichymotrypsin-2	320.268
LOC664068	10 kDa heat shock protein, mitochondrial	317.979
LOC655157	catalase-like	317.49
LOC657017	uncharacterized protein LOC657017	313.264
LOC661810	hydroxyacyl-coenzyme A dehydrogenase, mitochondrial	309.87
LOC660098	cytosolic non-specific dipeptidase	307.593
LOC663640	exuperantia	303.974
LOC660333	ras-related protein Rab-35	301.776
LOC656151	uncharacterized protein LOC656151	301.469
LOC658421	electron transfer flavoprotein-ubiquinone oxidoreductase, mitochondrial	300.887
LOC661775	inositol polyphosphate multikinase	300.158
LOC660038	tumor suppressor candidate 3	298.589
LOC657943	aldose reductase	293.361
LOC663120	signal peptidase complex subunit 3	290.444
LOC103314452	uncharacterized protein LOC103314452	286.559
LOC662210	luciferin 4-monooxygenase	284.976
LOC656849	sarcosine dehydrogenase, mitochondrial	284.316
LOC658956	glutathione S-transferase theta-1	283.055
LOC100142553	adenylate kinase isoenzyme 1	282.392
LOC658427	dnaJ homolog subfamily C member 7	281.663
LOC661530	uncharacterized protein LOC661530 /// PDZ and LIM domain protein 3	280.972
LOC663498	uncharacterized protein LOC663498	280.502
LOC655824	pyruvate kinase	279.847
LOC664260	atlastin	279.076
LOC103312802	serine/arginine repetitive matrix protein 4	271.1
LOC660535	NADH dehydrogenase [ubiquinone] 1 alpha subcomplex subunit 10, mitochondrial	270.523
LOC657092	proton-coupled amino acid transporter 4 /// proton-coupled amino acid transporter 1	268.957
LOC107398849	uncharacterized protein LOC107398849	267.883
LOC661523	uncharacterized protein LOC661523	266.871
Y-f	yellow-f precursor	263.504
LOC655423	alpha-tocopherol transfer protein-like	263.097
LOC661631	lipase 1	262.434
LOC660043	uncharacterized protein LOC660043	262.175

## Sheet: Egg
Name	Description	Egg RPKM
LOC100141525	uncharacterized protein LOC100141525	26611.4
Csp2	chemosensory protein 2 precursor	17970.8
LOC660532	uncharacterized protein LOC660532	9558.95
LOC103313696	uncharacterized protein LOC103313696	6706.57
LOC661330	uncharacterized protein LOC661330	5194.88
LOC663853	uncharacterized protein LOC663853	4423.88
LOC657105	uncharacterized protein LOC657105	4041.92
LOC103312118	extensin	3737.5
LOC661860	nucleoplasmin-like protein	3448.81
LOC657181	cuticle protein 6	3275.05
LOC659469	protein takeout	2958.36
LOC660099	C-type lectin	2333.98
LOC658567	uncharacterized protein LOC658567	2210.93
Cpap3-a1	cuticular protein analogous to peritrophins 3-A1 precursor	2139.03
LOC103312797	uncharacterized protein LOC103312797	2131.08
LOC656464	uncharacterized protein LOC656464	2079.58
LOC662763	high mobility group protein DSP1	1911.95
Lola	longitudinals lacking	1844.58
LOC659377	small ubiquitin-related modifier 3	1734.48
LOC658140	uncharacterized protein LOC658140	1685.32
LOC658478	uncharacterized protein DDB_G0286299	1596.76
LOC655756	histone H2A	1459.92
LOC663871	RNA-binding protein squid	1380.96
LOC664509	enolase-phosphatase E1	1379.87
LOC656797	failed axon connections	1372.32
LOC100142445	uncharacterized protein LOC100142445 /// swi5-dependent recombination DNA repair protein 1 homolog	1368.9
LOC664368	histone H2A.V	1347.36
LOC661651	uncharacterized protein LOC661651	1303.93
LOC100142512	cuticle protein CP14.6	1230.8
LOC662223	heterochromatin protein 1	1178.28
LOC657695	GTP-binding nuclear protein Ran	1138.62
LOC656270	heat shock protein 90	1019.43
LOC662425	protein SET	1001.46
LOC661191	cell wall protein DAN4	897.196
LOC662237	protein lethal(2)essential for life	891.272
LOC658802	uncharacterized protein LOC658802	890.51
LOC660798	protein LSM14 homolog B	871.159
LOC659257	nascent polypeptide-associated complex subunit alpha	844.08
LOC656601	uncharacterized protein LOC656601	824.87
LOC656825	peroxiredoxin-6	821.874
LOC656232	histone H4	814.789
5MP	protein krasavietz	813.664
tRNA-Pro	tRNA-Pro	806.767
LOC662922	histone H4-like	804.414
LOC103312327	uncharacterized protein LOC103312327	794.188
LOC659549	hematological and neurological expressed 1 protein	783.539
Cpap3-b	cuticular protein analogous to peritrophins 3-B precursor	778.448
LOC657227	putative SERF-like protein	769.669
LOC662877	ATP-dependent RNA helicase WM6	767.069
LOC100142152	nucleolar and coiled-body phosphoprotein 1 /// nucleolin 1	749.084
LOC660033	pleiotrophin /// uncharacterized protein LOC660033	735.086
LOC656190	chromobox protein homolog 3	707.675
LOC103313270	calphotin-like	707.34
LOC657739	28 kDa heat- and acid-stable phosphoprotein	703.445
LOC103314863	uncharacterized protein LOC103314863	703.275
LOC658078	proliferation-associated protein 2G4	656.001
LOC657774	ubiquitin-conjugating enzyme E2	644.935
LOC655378	activated RNA polymerase II transcriptional coactivator p15	613.514
LOC660431	synaptic vesicle membrane protein VAT-1 homolog-like	612.765
LOC661409	antichymotrypsin-2	609.244
LOC100141601	swi5-dependent recombination DNA repair protein 1 homolog	605.387
LOC656189	cyclin-dependent kinase 1	596.865
LOC655515	eukaryotic translation initiation factor 1A, X-chromosomal	595.472
LOC662517	deoxyuridine 5'-triphosphate nucleotidohydrolase	592.384
LOC658799	probable ribosome biogenesis protein RLP24	583.006
LOC103314134	hypothetical protein	581.829
LOC662320	U1 small nuclear ribonucleoprotein 70 kDa	579.11
LOC663899	myosin-9	575.446
LOC658996	ubiquitin-conjugating enzyme E2-17 kDa	560.879
LOC657872	chromobox protein homolog 1	554.1
LOC659808	ubiquitin-conjugating enzyme E2-24 kDa	548.742
LOC662277	histone-binding protein RBBP4	543.648
LOC658076	N-alpha-acetyltransferase 10	540.651
LOC658219	14-3-3 protein epsilon	539.072
LOC656964	transformer-2 protein homolog beta	537.381
LOC657932	serine-arginine protein 55	529.601
LOC103314012	uncharacterized LOC103314012	524.823
LOC657212	probable small nuclear ribonucleoprotein Sm D2	521.041
LOC659866	protein arginine N-methyltransferase 1	519.779
LOC663396	putative ATP-dependent RNA helicase me31b	511.585
LOC103312938	uncharacterized protein LOC103312938	506.741
LOC660914	protein tyrosine phosphatase type IVA 1	503.829
LOC662033	ras-related protein Rab-11A	490.915
LOC657172	cuticle protein 19.8	488.913
LOC660256	THO complex subunit 4	483.24
LOC659351	hrp65 protein	472.115
LOC655017	moesin/ezrin/radixin homolog 1	471.419
LOC660130	transmembrane protein 178B /// uncharacterized protein LOC660130	467.779
LOC660771	la protein homolog	465.92
LOC654968	acidic leucine-rich nuclear phosphoprotein 32 family member A	464.807
LOC657243	innexin inx2	464.184
LOC664599	odorant binding protein C02	461.115
LOC658508	sarcoplasmic calcium-binding protein	460.149
LOC660355	protein disulfide-isomerase A3	457.817
LOC656056	protein mago nashi	454.584
LOC663941	death-associated inhibitor of apoptosis 1	452.676
LOC659335	RNA-binding protein lark	452.328
LOC659994	RNA-binding protein pno1	448.401
LOC660783	probable glucosamine 6-phosphate N-acetyltransferase	447.697
Rm62	ATP-dependent RNA helicase p62	447.69
LOC662414	T-complex protein 1 subunit gamma	444.514
LOC662521	myeloid leukemia factor	438.383
LOC661108	cyclin-related protein FAM58A	436.998
LOC655760	eukaryotic translation initiation factor 3 subunit I	435.634
LOC657961	integral membrane protein 2A	433.207
LOC656650	histone-lysine N-methyltransferase SUV39H2 /// eukaryotic translation initiation factor 2 subunit 3, X-linked	429.901
LOC660185	phospholipase A1 2	426.596
LOC663471	retinaldehyde-binding protein 1	425.08
LOC663271	uncharacterized protein LOC663271	424.446
LOC655464	osiris-like protein precursor	422.833
LOC661369	G2/mitotic-specific cyclin-A	421.942
LOC662214	nucleolar protein 58	418.153
LOC656153	rho GDP-dissociation inhibitor 2	416.154
LOC107399032	uncharacterized protein LOC107399032	414.207
HEX4	hexamerin 4	412.567
LOC659619	proteasome subunit beta type-7	411.079
LOC656876	replication protein A 14 kDa subunit A	408.463
LOC664251	DNA-directed RNA polymerases I, II, and III subunit RPABC2	407.931
LOC659465	nuclear autoantigenic sperm protein	406.389
LOC656135	RNA-binding protein 8A	406.082
LOC661551	lamin Dm0	405.264
LOC100141896	innexin inx3	404.83
LOC659790	gamma-interferon-inducible lysosomal thiol reductase	402.703
LOC662617	putative RNA-binding protein Luc7-like 1 /// putative RNA-binding protein Luc7-like 2	401.417
LOC103312106	uncharacterized protein LOC103312106	400.049
LOC658639	RNA-binding protein 1	399.981
LOC658394	translocon-associated protein subunit gamma	395.545
LOC655694	tubulin beta chain	394.228
LOC657572	proteasome subunit alpha type-7-1	393.612
LOC662315	nucleolar protein 56	392.787
LOC658554	choline transporter-like protein 1	391.838
LOC103312296	probable small nuclear ribonucleoprotein E	390.299
LOC660093	dnaJ homolog subfamily A member 1	389.102
Csp7	chemosensory protein 7	386.957
LOC662352	serine/threonine-protein phosphatase 2A catalytic subunit beta isoform	384.149
LOC661421	protein SDE2 homolog	383.67
LOC655639	H/ACA ribonucleoprotein complex subunit 4	382.23
LOC657891	histone-lysine N-methyltransferase pr-set7	381.725
LOC657398	ribosome biogenesis protein NSA2 homolog	378.997
LOC659372	NEDD8-conjugating enzyme Ubc12	377.877
LOC100141788	serine/threonine-protein phosphatase alpha-2 isoform	377.372
LOC664558	eukaryotic translation initiation factor 3 subunit F-1	375.71
LOC658380	probable phospholipid hydroperoxide glutathione peroxidase	374.374
LOC662025	uncharacterized protein LOC662025	374.093
LOC659983	akirin	373.544
LOC661681	NEDD8	371.838
LOC656755	T-complex protein 1 subunit epsilon	370.247
LOC657832	ubiquitin-conjugating enzyme E2 N	370.185
LOC655898	pre-mRNA-splicing ATP-dependent RNA helicase PRP28	369.634
LOC664143	NHP2-like protein 1	368.237
LOC659102	protein CDV3 homolog	359.455
LOC103314225	eukaryotic translation initiation factor 3 subunit G	359.239
LOC661589	lysosome-associated membrane glycoprotein 1	359.093
LOC657112	selenide, water dikinase	357.665
LOC660137	proteasome activator complex subunit 3	354.211
LOC664411	eukaryotic initiation factor 4A-III	353.206
LOC655181	J domain-containing protein CG6693	352.645
LOC659982	X-linked interleukin-1 receptor accessory protein-like 2	349.718
LOC664138	protein lin-28 homolog	346.581
LOC662101	casein kinase I isoform alpha	346.281
LOC664555	cyclin-dependent kinases regulatory subunit	346.173
Hb	protein hunchback	345.769
LOC662520	uncharacterized protein LOC662520 /// borealin	345.107
LOC658491	eukaryotic translation initiation factor 3 subunit E	344.405
LOC661605	eukaryotic translation initiation factor 3 subunit B	344.106
LOC655138	basigin	343.642
LOC656256	multifunctional methyltransferase subunit TRM112-like protein	343.142
Sarnp	SAP domain containing ribonucleoprotein	342.7
LOC661011	U3 small nucleolar ribonucleoprotein protein IMP4 /// uncharacterized protein LOC661011	341.479
LOC658240	probable small nuclear ribonucleoprotein Sm D1	340.602
LOC103313688	probable E3 ubiquitin-protein ligase sinah	338.195
LOC657456	plasminogen activator inhibitor 1 RNA-binding protein	336.837
LOC657007	U6 snRNA-associated Sm-like protein LSm5	336.481
LOC657698	uncharacterized protein LOC657698	336.164
LOC663312	UPF0553 protein C9orf64 homolog	335.473
LOC655517	cold shock domain-containing protein E1	334.84
LOC662958	histone deacetylase complex subunit SAP30 homolog	334.493
LOC661747	eukaryotic translation initiation factor 3 subunit J	333.803
LOC659105	longitudinals lacking protein-like	332.149
LOC661585	caprin homolog	332.09
LOC663867	proteasome subunit beta type-4	331.364
LOC661737	trifunctional purine biosynthetic protein adenosine-3	328.881
LOC658702	microtubule-associated protein RP/EB family member 1	328.625
LOC659667	protein lin-37 homolog	327.253
LOC657795	RNA-binding protein Rsf1	325.602
LOC100141724	uncharacterized protein LOC100141724	325.541
LOC663177	tetratricopeptide repeat protein 14 homolog	325.144
LOC656806	protein NPC2 homolog	322.977
LOC658796	uncharacterized protein LOC658796	322.464
LOC103314322	stress response protein NST1	320.293
LOC664193	T-complex protein 1 subunit theta	319.405
LOC656981	ADP-ribosylation factor 2	318.927
LOC664081	dnaJ homolog subfamily C member 8	318.001
LOC662792	H/ACA ribonucleoprotein complex subunit 3	314.84
LOC661817	serine-arginine protein 55 /// tRNA pseudouridine synthase-like 1	314.646
LOC656952	heterogeneous nuclear ribonucleoprotein K	314.049
LOC103314024	enhancer of split malpha protein	313.54
LOC662113	T-complex protein 1 subunit delta	312.426
LOC103312305	uncharacterized protein LOC103312305	311.344
LOC662410	proteasome subunit beta type-3	310.558
LOC657161	proteasome subunit alpha type-2	310.4
LOC656747	diphosphoinositol polyphosphate phosphohydrolase 2	310.258
LOC100141815	HD domain-containing protein 2	310.175
LOC661225	enhancer of split mgamma protein	309.386
LOC657599	protein FAM117B /// uncharacterized protein LOC657599	309.055
LOC655970	putative protein FAM10A4	307.749
LOC656379	ATP-binding cassette sub-family E member 1	305.448
LOC659696	U4/U6.U5 small nuclear ribonucleoprotein 27 kDa protein	304.618
LOC656641	mitochondrial import receptor subunit TOM20 homolog	303.551
LOC657747	forkhead box protein P4	302.947
LOC658630	casein kinase II subunit beta	302.219
LOC655405	stress-induced-phosphoprotein 1	302.127
LOC657145	polyadenylate-binding protein-interacting protein 2B	300.737
LOC657364	protein FAM107B	299.128
LOC662305	protein DEK	298.673
LOC658987	pollen-specific leucine-rich repeat extensin-like protein 1	298.637
LOC659421	serine/threonine-protein kinase Doa /// chromatin assembly factor 1 subunit A	297.818
LOC662017	translation machinery-associated protein 7 homolog	297.331
LOC663505	huntingtin-interacting protein K	296.485
LOC658422	malignant T-cell-amplified sequence 1 homolog	295.935
LOC103312684	putative oxidoreductase GLYR1 homolog	295.054
LOC656007	zinc finger protein 836 /// zinc finger protein 2	294.887
LOC661505	protein CWC15 homolog	294.314
LOC103314019	uncharacterized protein LOC103314019	293.769
LOC658285	LOW QUALITY PROTEIN: protein RCC2 homolog	293.478
LOC661549	dnaJ homolog subfamily C member 5	291.719
LOC664187	importin subunit alpha-5	291.467
LOC657953	methylosome subunit pICln	291.131
LOC656342	DNA polymerase epsilon subunit 3	291.118
LOC663021	F-actin-capping protein subunit alpha	290.22
LOC658693	protein transport protein Sec61	289.932
LOC656519	nuclear migration protein nudC	289.802
LOC655973	ubiquitin-like protein 4A	288.553
LOC664149	translocon-associated protein subunit alpha	288.329
LOC660070	transcription factor E2F5	288.212
LOC660822	serine/threonine-protein kinase polo	287.995
LOC658957	geminin	287.206
LOC655805	T-complex protein 1 subunit eta	285.906
LOC655748	uncharacterized protein LOC655748	285.675
LOC663330	chromatin complexes subunit BAP18	285.01
LOC655480	probable splicing factor 3B subunit 5	283.848
LOC657265	GTP-binding protein Rheb homolog	283.806
LOC657724	ribonucleoside-diphosphate reductase subunit M2 B	283.67
LOC664044	prefoldin subunit 2	283.427
LOC663147	glutathione S-transferase 1, isoform D-like /// glutathione S-transferase D1-like	282.506
LOC658590	ubiquitin-conjugating enzyme E2 C	282.445
LOC657775	AN1-type zinc finger protein 6	282.099
Eif-3p66	eukaryotic initiation factor 3 p66 subunit	281.944
LOC655088	histone acetyltransferase type B catalytic subunit	281.359
LOC660294	60 kDa heat shock protein, mitochondrial	280.69
LOC660264	LOW QUALITY PROTEIN: actin-related protein 2/3 complex subunit 1A	279.842
LOC656303	40S ribosomal protein S13	279.591
LOC657225	serine/arginine-rich splicing factor 7	279.247
LOC656460	prefoldin subunit 1	278.242
LOC661953	ubiquitin-conjugating enzyme E2 Q2	278.071
LOC657904	splicing factor U2af 38 kDa subunit	278.01
LOC662368	splicing factor 3A subunit 2	277.892
LOC658739	proteasome subunit beta type-5	276.043
LOC656062	thioredoxin reductase 2, mitochondrial /// thioredoxin reductase 1, mitochondrial	275.863
LOC664163	calcineurin subunit B type 2	275.713
LOC662295	eukaryotic translation initiation factor 4E-1A	273.965
LOC658530	pre-mRNA-processing factor 19	273.664
LOC663178	small nuclear ribonucleoprotein-associated protein B	272.214
LOC107398139	uncharacterized LOC107398139	271.889
LOC663667	uncharacterized protein LOC663667	271.849
LOC659228	T-complex protein 1 subunit beta	270.04
LOC658277	eukaryotic translation initiation factor 4 gamma 2	269.552
LOC663376	splicing factor 3A subunit 3	268.82
LOC656564	alanine--glyoxylate aminotransferase 2-like	268.782
LOC657543	short/branched chain specific acyl-CoA dehydrogenase, mitochondrial	268.465
LOC657082	proteasome subunit alpha type-6	268.186
LOC658366	protein aubergine	267.978
LOC107397880	uncharacterized protein LOC107397880	267.81
LOC655927	peptidyl-prolyl cis-trans isomerase NIMA-interacting 1	266.521
LOC100142108	transmembrane emp24 domain-containing protein eca	266.438
LOC662810	cAMP-responsive element-binding protein-like 2	266.145
LOC103314257	histone RNA hairpin-binding protein	266.037
LOC660995	U6 snRNA-associated Sm-like protein LSm8	265.199
Gbb	glass bottom boat protein precursor	265.112
LOC656284	lesswright	265.096
LOC656104	T-complex protein 1 subunit zeta	263.752
LOC657772	hydroxysteroid dehydrogenase-like protein 1	262.596
LOC662060	transcription elongation factor SPT4	260.382
LOC663500	survival of motor neuron-related-splicing factor 30	260.126
LOC100142010	putative beta-carotene-binding protein	259.745
LOC662448	somatomedin-B and thrombospondin type-1 domain-containing protein	258.341
LOC656662	eukaryotic translation initiation factor 3 subunit M	257.227
LOC659564	splicing factor 1	256.947
LOC659021	cyclin-L1	256.516
LOC659676	DNA ligase 1	256.06

## Sheet: Larvae
Name	Description	Larvae RPKM
HEX1A	arylphorin precursor	22888.2
LOC658781	uncharacterized protein LOC658781	15636.9
LOC662578	endocuticle structural glycoprotein ABD-4	15518.8
LOC655909	uncharacterized protein LOC655909	10088.9
HEX1B	hexamerin 1B precursor	9557.64
LOC664596	odorant binding protein (subfamily minus-C) C04	8653.09
LOC656510	troponin I	7160.92
LOC659176	endocuticle structural glycoprotein SgAbd-5	5761.69
LOC659304	keratin-associated protein 19-9b	5524.73
LOC660334	prismalin-14	5188.12
LOC659157	keratin-associated protein 19-9b	5120.06
LOC656904	tropomyosin-1	4964.12
LOC662773	tenecin-3	4809.96
LOC663031	muscle LIM protein Mlp84B	3975.54
LOC658268	fatty acid-binding protein, liver	3047.85
LOC660479	arginine kinase	2714.72
LOC657951	uncharacterized LOC657951	2669.9
LOC662675	larval cuticle protein LCP-30	2531.28
Csp20	chemosensory protein 20	2436.47
LOC658489	cuticle protein 19.8	2412.76
LOC661206	uncharacterized protein LOC661206	2308.14
LOC660583	uncharacterized protein LOC660583	2128.2
LOC662428	fibroin heavy chain	2094.71
LOC659012	flexible cuticle protein 12	2087.43
LOC659195	troponin C	2036.16
LOC662809	troponin C	2026.06
LOC657457	pathogenesis-related protein 5	1930.77
LOC661756	uncharacterized protein LOC661756	1906.88
Cyp9f2	cytochrome P450 isoform 9F2	1706.95
LOC660368	cathepsin L1	1698.46
LOC103314122	prisilkin-39	1613.34
LOC664009	alpha-amylase	1612.08
LOC660129	membrane-bound alkaline phosphatase	1573.77
LOC663145	cathepsin B	1538.01
LOC660127	uncharacterized protein LOC660127	1506.56
Ctlp-5a	chymotrypsin-like proteinase 5A	1491.87
LOC664577	myrosinase 1	1258.42
LOC658137	brachyurin	1205.32
LOC661370	uncharacterized protein LOC661370	1192.14
LOC660391	basic proline-rich protein	1132.98
LOC660970	proline-rich extensin-like protein EPR1	1044.1
LOC656549	brachyurin	1039.33
LOC661300	four and a half LIM domains protein 2 /// prickle-like protein 3	1035.29
LOC659302	glutathione S-transferase	1034.35
LOC657808	endocuticle structural glycoprotein SgAbd-8	1022.36
LOC655652	cuticle protein 7	1001.56
LOC658401	uncharacterized protein LOC658401	971.684
LOC662005	glycine N-methyltransferase	957.212
LOC656237	lipoyltransferase 1, mitochondrial	950.513
LOC661196	muscle-specific protein 20	921.338
Cda9	chitin deacetylase 9 precursor	909.703
Cyp4g14	cytochrome P450 monooxygenase	885.605
LOC660232	uncharacterized protein LOC660232	881.098
P121	serine protease P121 precursor	875.672
LOC661169	troponin C	871.642
LOC100142437	neuropeptide-like 4	867.058
LOC107398271	uncharacterized protein LOC107398271	857.904
LOC658324	paxillin	849.903
LOC660692	transketolase-like protein 2	844.021
Z9desB	Z9 acyl-CoA desaturase B	812.336
LOC103314462	uncharacterized protein LOC103314462	786.936
LOC656983	uncharacterized protein LOC656983	769.775
LOC657196	protein lethal(2)essential for life	757.449
LOC100141820	cuticle protein 64	714.746
LOC100142208	prismalin-14	693.073
LOC656527	cytochrome c oxidase subunit 6C-1	691.599
LOC662501	protein lethal(2)essential for life	684.698
LOC663884	glycerol-3-phosphate dehydrogenase [NAD(+)], cytoplasmic	679.146
LOC107398513	serine protease inhibitor I/II-like /// protease inhibitors-like	675.249
LOC658999	uncharacterized protein LOC658999	674.13
LOC655421	NADH dehydrogenase [ubiquinone] 1 alpha subcomplex subunit 13	665.842
LOC660916	proline-rich extensin-like protein EPR1	660.245
LOC655619	peptide methionine sulfoxide reductase	624.651
LOC659621	myophilin	608.344
LOC103313638	uncharacterized protein F12A10.7-like	602.786
Cox7c	cytochrome c oxidase subunit VIIc	600.552
LOC659357	transforming growth factor beta-1-induced transcript 1 protein	587.765
LOC656868	D-arabinitol dehydrogenase 1	572.46
LOC103313987	41 kDa spicule matrix protein	567.644
LOC656610	uncharacterized protein LOC656610	566.712
LOC663453	uncharacterized protein LOC663453	561.298
LOC664041	alpha-amylase-like	554.73
Ctlp-6a	uncharacterized protein LOC660544 precursor	553.896
LOC103312500	uncharacterized LOC103312500	550.888
LOC660155	synaptic vesicle glycoprotein 2B	538.203
Csp10	chemosensory protein 10 precursor	536.103
LOC655174	glutathione S-transferase 1-1	524.902
LOC655736	gelsolin	523.139
LOC655389	neutral alpha-glucosidase C	512.297
LOC656929	carboxypeptidase B	511.304
LOC656817	cytochrome b-c1 complex subunit 2, mitochondrial	510.279
LOC664364	SPARC	504.796
LOC658651	stress-associated endoplasmic reticulum protein 2	490.671
LOC655328	cytochrome b-c1 complex subunit 10	489.532
LOC659358	myosin heavy chain, muscle	488.388
LOC663220	uncharacterized protein LOC663220	487.735
LOC658941	flexible cuticle protein 12	484.35
LOC658306	cuticle protein 18.7	483.154
LOC657600	brachyurin	481.423
LOC660776	putative tricarboxylate transport protein, mitochondrial	477.705
LOC100141899	protein takeout-like	474.041
LOC663391	enolase	464.496
LOC656795	brachyurin	460.678
LOC661139	succinate dehydrogenase cytochrome b560 subunit, mitochondrial	460.121
LOC662360	cuticle protein 21	454.933
LOC657686	NADP-dependent malic enzyme	454.456
LOC662339	malate dehydrogenase, mitochondrial	446.695
LOC658840	venom allergen 3	440.453
LOC658328	calcium-transporting ATPase sarcoplasmic/endoplasmic reticulum type	440.444
LOC662754	glutathione S-transferase	438.417
LOC662275	uncharacterized protein LOC662275	438.095
LOC660433	enoyl-CoA hydratase, mitochondrial	435.969
LOC659925	cytochrome b-c1 complex subunit 9	431.179
LOC657908	CD63 antigen	427.797
LOC103312494	uncharacterized protein LOC103312494	424.618
LOC100141789	chymotrypsin-1	423.751
Ctlp-6c	chymotrypsin-like proteinase 6C precursor	422.613
LOC662904	glycine-rich cell wall structural protein	421.156
LOC100142590	NADH dehydrogenase [ubiquinone] 1 alpha subcomplex subunit 5	420.783
LOC656327	V-type proton ATPase 16 kDa proteolipid subunit	417.264
LOC103313009	uncharacterized protein LOC103313009	416.324
LOC658529	NADH dehydrogenase [ubiquinone] 1 beta subcomplex subunit 11, mitochondrial	412.948
LOC655706	23 kDa integral membrane protein	412.523
LOC663762	protein takeout	407.972
LOC659094	hydroxyacid oxidase 1	407.387
CYP4Q7	cytochrome P450, family 4, subfamily Q, polypeptide 7	401.636
LOC661049	beta-lactamase-like protein 2 homolog	399.099
LOC657754	brachyurin	394.75
LOC659350	protein anoxia up-regulated	393.943
LOC656683	ATP synthase subunit delta, mitochondrial	392.982
LOC103313049	uncharacterized protein LOC103313049	392.809
LOC661042	alpha-actinin, sarcomeric	391.231
Fpps	farnesyl pyrophosphate synthase	389.96
LOC100141856	uncharacterized protein LOC100141856	386.774
LOC103312298	uncharacterized protein LOC103312298	386.518
LOC655718	prismalin-14	386.504
LOC660570	NADH dehydrogenase [ubiquinone] 1 beta subcomplex subunit 5, mitochondrial	384.192
LOC664111	maltase 2	383.823
TcasZ9desA	Z9 acyl-CoA desaturase A	379.753
LOC100141718	endoglucanase A	379.08
LOC660744	cytochrome c1, heme protein, mitochondrial	375.709
LOC656170	cysteine-rich protein 1	374.968
LOC659201	V-type proton ATPase subunit E	374.361
LOC662907	uncharacterized LOC662907	371.353
LOC100142248	macrophage migration inhibitory factor homolog	368.926
LOC656367	protein charybde	363.679
LOC659093	endocuticle structural glycoprotein SgAbd-5	357.918
LOC662513	endocuticle structural glycoprotein SgAbd-8	355.046
CYP4Q4	cytochrome P450, family 4, subfamily Q, polypeptide 4 precursor	352.059
LOC663246	uncharacterized protein LOC663246	350.84
LOC663803	eukaryotic translation initiation factor 4E-binding protein 2	349.218
LOC662490	uncharacterized protein LOC662490	348.473
LOC659809	NADPH--cytochrome P450 reductase	347.361
LOC103312155	uncharacterized protein LOC103312155	346.931
LOC663706	uncharacterized protein LOC663706	346.46
LOC107398209	uncharacterized LOC107398209	345.671
LOC103313095	uncharacterized protein LOC103313095	343.848
Idgf4	imaginal disc growth factor 4	343.303
LOC657036	microsomal glutathione S-transferase 1	343.247
LOC658667	probable citrate synthase 2, mitochondrial	343.176
LOC661091	sorbitol dehydrogenase	342.693
LOC103314623	uncharacterized protein LOC103314623	342.526
LOC663066	cathepsin B precursor	338.267
LOC107397983	single-pass membrane and coiled-coil domain-containing protein 4	338.216
LOC660087	succinyl-CoA ligase subunit alpha, mitochondrial	334.694
LOC659587	arylsulfatase B precursor	334.182
LOC103314884	fatty acid synthase	332.161
LOC659089	elongation of very long chain fatty acids protein 6	330.598
LOC655201	protein takeout	329.15
LOC662954	3-oxoacyl-[acyl-carrier-protein] reductase FabG	328.591
LOC660096	uncharacterized protein LOC660096	316.363
LOC662321	ADFb like protein precursor	316.206
LOC659152	global transcription regulator sge1	314.769
LOC660152	cytochrome P450 6k1	314.407
LOC660132	bax inhibitor 1	314.269
LOC100142097	uncharacterized protein LOC100142097	309.788
LOC659503	venom allergen 3	309.689
LOC657853	uncharacterized LOC657853	305.127
LOC664393	triosephosphate isomerase	304.529
LOC661911	uncharacterized protein LOC661911	304.333
LOC656045	methionine-R-sulfoxide reductase B1	303.6
ND4	NADH dehydrogenase subunit 4	302.7
LOC663732	probable aconitate hydratase, mitochondrial	301.609
LOC100142058	keratin, type I cytoskeletal 9	301.527
LOC656064	glycerol-3-phosphate dehydrogenase, mitochondrial	301.357
Pmp2-a	peritrophic matrix protein 2-A precursor	301.032
LOC658676	DNA-directed RNA polymerases I, II, and III subunit RPABC3	300.636
LOC662028	serine protease 27	300.501
LOC656066	multifunctional protein ADE2	300.281
LOC662924	mucin-5B	299.864
LOC657150	tRNA (guanine(37)-N1)-methyltransferase	299.016
LOC663091	probable methylmalonate-semialdehyde dehydrogenase [acylating], mitochondrial	298.481
LOC663810	cuticle protein CP14.6	298.006
LOC100142578	uncharacterized protein LOC100142578	297.437
LOC656298	annexin B9	296.166
LOC662035	putative DNA helicase INO80	295.202
LOC658535	beta-1,3-glucan-binding protein	295.145
LOC656318	lambda-crystallin	294.069
LOC103312508	glycoprotein endo-alpha-1,2-mannosidase	293.819
LOC660332	V-type proton ATPase subunit D	292
LOC661516	ribonuclease UK114	290.757
LOC664447	malate dehydrogenase, cytoplasmic	290.706
LOC661454	extensin-1 /// extensin	289.552
LOC656164	fructose-1,6-bisphosphatase 1	289.033
LOC662746	trehalase	289.004
Lyz	lysozyme precursor	288.637
LOC660148	transforming growth factor-beta-induced protein ig-h3	288.524
LOC662095	embryonic protein DC-8	287.532
LOC664209	uncharacterized protein LOC664209	286.016
LOC663325	probable phosphoserine aminotransferase	285.348
LOC658705	mitochondrial pyruvate carrier 2	284.428
LOC107397798	tetra-peptide repeat homeobox protein 1-like	282.415
DHRS4	dehydrogenase/reductase SDR family member 4	281.598
LOC658071	translocon-associated protein subunit beta	281.12
LOC103313167	uncharacterized protein LOC103313167	280.296
LOC660229	uncharacterized protein LOC660229	278.23
LOC655825	serine hydroxymethyltransferase, cytosolic /// serine hydroxymethyltransferase	278.106
LOC656773	3-ketoacyl-CoA thiolase, mitochondrial	278.087
LOC657085	serine protease 42	274.876
LOC656208	V-type proton ATPase subunit B	274.097
LOC655331	glutathione S-transferase 1	272.499
LOC656897	uncharacterized protein LOC656897	271.438
LOC661125	ubiquinol-cytochrome c reductase, Rieske iron-sulfur polypeptide 1	270.981
LOC663129	uncharacterized protein LOC663129	268.793
Pmp9	peritrophic matrix protein 9 precursor	267.626
LOC663894	V-type proton ATPase subunit F	267.52
LOC662404	inter-alpha-trypsin inhibitor heavy chain H4	266.501
LOC656447	probable serine/threonine-protein kinase tsuA	263.934
LOC658043	aspartate aminotransferase, cytoplasmic	261.971
LOC661203	HIG1 domain family member 1A, mitochondrial	261.499
LOC656993	pyruvate kinase	260.55
LOC659648	brachyurin	260.412
LOC661830	uncharacterized protein LOC661830 /// protein jim lovell	259.404
LOC664573	NADH dehydrogenase [ubiquinone] iron-sulfur protein 4, mitochondrial	257.613
LOC103314453	MICOS complex subunit MIC13 homolog QIL1	257.464
LOC655448	fumarate hydratase, mitochondrial	257.423
LOC657447	glycine cleavage system H protein, mitochondrial	257.285
Cda6	chitin deacetylase 6 precursor	256.395

## Sheet: Pupae
Name	Description	Pupae RPKM
LOC658224	U6 snRNA-associated Sm-like protein LSm7	2588.82
LOC100141613	uncharacterized LOC100141613	2486.86
LOC658063	serine-threonine kinase receptor-associated protein	2369.18
LOC663689	uncharacterized protein LOC663689	1824.84
LOC657312	aminopeptidase N	1740.37
LOC660376	short-chain dehydrogenase/reductase family 16C member 6	1624.16
LOC662771	endocuticle structural glycoprotein SgAbd-2	1345
LOC659858	ATP-binding cassette sub-family D member 2	1332.59
LOC656186	very-long-chain (3R)-3-hydroxyacyl-CoA dehydratase hpo-8	1242.51
LOC657982	matrix metalloproteinase-2	1201.77
LOC656623	RING finger protein 10	1180.08
LOC655168	scavenger receptor class B member 1	1087.48
LOC657699	transcription elongation factor B polypeptide 2	1035.56
LOC663053	aquaporin-12	880.749
LOC658301	glucose-induced degradation protein 4 homolog	793.026
LOC663040	kelch domain-containing protein 3	752.327
LOC656109	fatty acyl-CoA reductase 1 /// putative fatty acyl-CoA reductase CG5065	712.169
LOC658460	tyrosine-protein kinase Drl	696.931
LOC663743	enhancer of mRNA-decapping protein 3	683.896
LOC103315175	tetra-peptide repeat homeobox protein 1	655.467
LOC660982	peptidoglycan-recognition protein LE	612.67
LOC655819	coatomer subunit alpha	611.028
LOC657316	probable leucine-rich repeat receptor-like protein kinase At1g35710	595.035
LOC660287	LOW QUALITY PROTEIN: protein-glutamate O-methyltransferase	538.265
LOC656932	mucin-2	528.339
Hh	hedgehog	501.994
LOC663611	pre-mRNA-splicing factor 18	482.828
LOC657465	heterogeneous nuclear ribonucleoprotein A1, A2/B1 homolog	479.36
LOC659979	nostrin	473.219
LOC657242	mucin-5AC	461.843
LOC663779	armadillo repeat-containing protein 6 homolog	459.825
LOC659849	ATP-binding cassette sub-family G member 1	458.303
LOC659158	phytanoyl-CoA dioxygenase domain-containing protein 1 homolog	448.721
Tcjheh-r5	juvenile hormone epoxide hydrolase-like protein 5 precursor	445.6
Usp	ultraspiracle nuclear receptor	432.015
LOC659524	putative fatty acyl-CoA reductase CG5065	418.105
LOC662914	graves disease carrier protein	407.162
LOC100142172	uncharacterized protein LOC100142172	402.374
LOC655807	nucleolar complex protein 4 homolog B	398.17
LOC663227	28S ribosomal protein S27, mitochondrial	397.463
LOC657329	cleft lip and palate transmembrane protein 1 homolog	371.487
LOC662075	serine/threonine-protein phosphatase 4 regulatory subunit 1	358.236
LOC660311	chitinase domain-containing protein 1	354.53
LOC655969	sin3 histone deacetylase corepressor complex component SDS3	347.302
LOC663895	ets DNA-binding protein pokkuri	331.314
LOC658778	uncharacterized protein LOC658778	325.893
LOC660053	transmembrane protein 192	324.91
LOC658830	rho GTPase-activating protein 26	322.182
LOC658922	transcriptional enhancer factor TEF-1 /// protein scalloped	303.063
LOC662595	long-chain-fatty-acid--CoA ligase 4	302.707
LOC103312721	uncharacterized protein LOC103312721	298.997
LOC657863	PH and SEC7 domain-containing protein 1	286
LOC659231	ran GTPase-activating protein 1	261.283
LOC658236	uncharacterized protein LOC658236	256.333
