# Supplementary material for: Gene expression in Tribolium castaneum life stages: Identifying a species-specific target for pest control applications
Source: PeerJ. 2019 May 23;7:e6946. doi: 10.7717/peerj.6946 (PMC6535216; doi:10.7717/peerj.6946)
Supplement: File S2 — List of all the low-expressed genes unique to each T. castaneum life stage, corresponds to the data in Fig. 3. [file peerj-07-6946-s004.xlsx]

## Sheet: Adult
Name	Description	Adult RPKM
HEX1B	hexamerin 1B precursor	238.425
LOC103312302	uncharacterized protein LOC103312302	233.665
LOC103312731	uncharacterized protein LOC103312731	230.464
LOC103313150	venom allergen 5-like	225.301
LOC663160	leukocyte elastase inhibitor	205.084
LOC660662	protein I'm not dead yet	204.542
LOC103312792	uncharacterized protein LOC103312792	200.749
LOC103314275	uncharacterized protein LOC103314275	195.877
LOC103313870	serine/threonine-protein kinase dst2	185.273
LOC103312155	uncharacterized protein LOC103312155	182.276
LOC103314845	uncharacterized protein LOC103314845	180.061
LOC664009	alpha-amylase	173.633
LOC100141569	uncharacterized protein LOC100141569	171.517
LOC663560	tektin-3	167.735
LOC103313049	uncharacterized protein LOC103313049	165.274
LOC661282	cytochrome P450 9e2	148.961
LOC103314409	waprin-Thr1-like	142.903
LOC657644	malate dehydrogenase	141.232
LOC103312842	uncharacterized protein LOC103312842	133.529
LOC103312171	uncharacterized protein LOC103312171	132.325
HEX1A	arylphorin precursor	130.346
LOC103313275	uncharacterized protein LOC103313275	130.199
LOC103314599	chromosome partition protein Smc	125.296
LOC100142523	15-hydroxyprostaglandin dehydrogenase [NAD(+)]-like	119.741
LOC103312172	TPPP family protein CG45057	119.712
LOC103314849	uncharacterized protein LOC103314849	118.023
LOC103314265	uncharacterized protein LOC103314265	116.205
LOC659066	leucine-rich repeat-containing protein 70	115.672
LOC103313425	uncharacterized protein LOC103313425	113.123
LOC658116	thioredoxin reductase 1, mitochondrial	112.494
LOC103313005	uncharacterized protein LOC103313005	110.765
LOC107398846	uncharacterized protein LOC107398846	108.903
LOC657435	salivary glue protein Sgs-4	108.896
LOC103313688	probable E3 ubiquitin-protein ligase sinah	107.363
LOC103312224	fibrinogen C domain-containing protein 1	101.917
LOC658077	enkurin	98.077
LOC657981	kinesin-like protein Klp10A	98.036
LOC663112	cAMP and cAMP-inhibited cGMP 3',5'-cyclic phosphodiesterase 10A	96.872
LOC662088	serine protease 3 /// trypsin-4	94.083
LOC655391	MORN repeat-containing protein 3	93.063
LOC657419	farnesol dehydrogenase	92.755
LOC103314220	vacuolar protein sorting-associated protein VTA1 homolog	92.247
LOC662435	uncharacterized protein LOC662435	88.981
LOC659072	sporozoite surface protein 2	88.141
LOC664244	tubulin polyglutamylase ttll6	84.308
LOC103313929	uncharacterized protein LOC103313929	81.707
LOC656531	uncharacterized protein LOC656531	80.35
cec2	cecropin 2 precursor	80.232
LOC103312861	uncharacterized LOC103312861	80.219
LOC103312599	uncharacterized protein LOC103312599	79.321
LOC103314783	E3 ubiquitin-protein ligase MARCH3	79.32
LOC103312298	uncharacterized protein LOC103312298	75.839
LOC103315087	uncharacterized protein LOC103315087	75.031
LOC103313473	merozoite surface protein CMZ-8-like	74.174
LOC103313095	uncharacterized protein LOC103313095	73.847
LOC107398672	uncharacterized LOC107398672	73.687
LOC103313935	uncharacterized protein LOC103313935	73.482
LOC103313149	venom allergen 5-like	71.504
LOC655097	COP9 signalosome complex subunit 2	70.706
LOC103314335	coiled-coil domain-containing protein 113	68.704
LOC103312920	uncharacterized protein LOC103312920	67.147
LOC659700	33 kDa inner dynein arm light chain, axonemal	67.08
LOC103314191	uncharacterized protein LOC103314191	66.87
LOC107397460	sporozoite surface protein 2-like	66.545
LOC103314113	uncharacterized protein LOC103314113	65.994
LOC103314262	uncharacterized protein LOC103314262	63.221
LOC103312153	protein takeout-like	62.808
LOC103312674	cilia- and flagella-associated protein 97	62.274
LOC107397788	uncharacterized protein LOC107397788	62.098
LOC103312897	IQ domain-containing protein G	61.968
LOC103313661	uncharacterized LOC103313661	61.826
LOC107397829	uncharacterized LOC107397829	61.029
LOC103314296	uncharacterized protein LOC103314296	60.804
LOC103313783	uncharacterized protein LOC103313783	60.702
LOC103312604	uncharacterized protein LOC103312604	57.999
LOC656676	F-box/LRR-repeat protein 3	57.811
LOC107398847	uncharacterized protein LOC107398847	57.468
LOC103312783	CRISP/Allergen/PR-1	57.133
LOC103314610	uncharacterized protein LOC103314610	56.414
LOC107398003	uncharacterized protein LOC107398003	55.691
LOC103312612	uncharacterized protein LOC103312612	54.302
LOC103313391	uncharacterized protein LOC103313391	53.277
LOC103313755	uncharacterized protein LOC103313755	52.934
LOC659519	aquaporin AQPcic	52.322
LOC103313312	uncharacterized protein LOC103313312	52.126
LOC103315104	uncharacterized protein LOC103315104	51.861
LOC659648	brachyurin	51.736
LOC103312826	uncharacterized protein LOC103312826	51.276
LOC103314854	fibrous sheath-interacting protein 1 /// uncharacterized protein LOC103314854	50.571
LOC103313587	uncharacterized protein LOC103313587	49.371
LOC103314814	uncharacterized protein LOC103314814	49.303
LOC103314840	uncharacterized protein LOC103314840	49.077
LOC103312216	uncharacterized protein LOC103312216	47.998
LOC107398255	uncharacterized protein LOC107398255	46.92
LOC107398059	keratin-associated protein 9-1-like	46.041
LOC103313961	uncharacterized protein LOC103313961	45.885
LOC103313952	antichymotrypsin-2	45.507
LOC655616	uncharacterized oxidoreductase YjmC-like	44.653
LOC103314535	uncharacterized protein LOC103314535	44.084
LOC663032	adenylate kinase 8	43.298
LOC663868	putative leucine-rich repeat-containing protein DDB_G0290503	42.441
LOC107398524	uncharacterized protein LOC107398524	42.432
LOC661012	brachyurin-like	42.319
LOC656853	general odorant-binding protein 83a	42.23
LOC107398574	uncharacterized LOC107398574	41.779
Pmp2-a	peritrophic matrix protein 2-A precursor	41.594
LOC661848	serine/threonine-protein kinase MARK2 /// serine/threonine-protein kinase KIN2	40.82
LOC660986	ubiquitin-conjugating enzyme E2 N	40.605
LOC657031	uncharacterized protein LOC657031	40.542
LOC662926	T-complex-associated testis-expressed protein 1	39.937
LOC103314737	uncharacterized LOC103314737	38.81
LOC107398755	uncharacterized protein DDB_G0290685-like	38.342
LOC103314217	leucine-rich repeat extensin-like protein 5	38.171
LOC103313769	uncharacterized LOC103313769	38.17
LOC103313659	proteinase inhibitor-like	37.286
LOC103313987	41 kDa spicule matrix protein	37.176
LOC103313305	serine proteases 1/2	37.024
LOC103314427	uncharacterized protein LOC103314427	36.541
LOC656877	protein RTF2 homolog	36.307
LOC103312230	fibrinogen C domain-containing protein 1	35.232
LOC103313767	uncharacterized LOC103313767	35.191
LOC103314622	uncharacterized protein LOC103314622	34.338
LOC103314381	coiled-coil domain-containing protein 34	34.017
LOC103314228	uncharacterized protein LOC103314228	33.875
LOC107398501	leukocyte elastase inhibitor C-like	33.808
LOC103313416	uncharacterized protein LOC103313416	33.541
LOC107398123	neurofilament heavy polypeptide-like	31.757
LOC663022	uncharacterized protein LOC663022	31.576
LOC663993	coiled-coil domain-containing protein 113	31.492
LOC103312498	trichohyalin	31.216
LOC103312690	V-type proton ATPase subunit F	30.472
LOC657342	farnesol dehydrogenase	30.189
LOC103313154	cyclic nucleotide-binding domain-containing protein 2	29.646
LOC103313345	uncharacterized protein LOC103313345	28.992
LOC103313399	UPF0602 protein C4orf47-like	28.571
Ctlp-5a	chymotrypsin-like proteinase 5A	28.199
LOC103312206	uncharacterized protein LOC103312206	28.122
LOC103313914	uncharacterized protein LOC103313914	27.908
LOC103312874	uncharacterized protein LOC103312874	27.074
LOC103314785	uncharacterized protein LOC103314785	26.849
LOC103314330	coiled-coil domain-containing protein 39	26.767
LOC662904	glycine-rich cell wall structural protein	26.583
LOC103313011	uncharacterized protein C9orf117 homolog	26.033
LOC103312509	uncharacterized protein LOC103312509	25.868
LOC103314495	uncharacterized protein LOC103314495	25.629
LOC103312875	uncharacterized protein LOC103312875	25.377
LOC103312239	uncharacterized protein LOC103312239	25.308
LOC103313735	uncharacterized LOC103313735	25.023
LOC103313194	uncharacterized protein LOC103313194	24.891
LOC103312677	uncharacterized LOC103312677	24.733
LOC103313402	uncharacterized protein LOC103313402	24.645
LOC103312381	uncharacterized protein LOC103312381	24.586
LOC107398572	uncharacterized LOC107398572	24.564
LOC103312350	uncharacterized protein LOC103312350	24.504
LOC103313719	uncharacterized protein LOC103313719	24.174
LOC103313251	uncharacterized protein LOC103313251	23.697
LOC103314264	uncharacterized LOC103314264	23.288
LOC103312770	uncharacterized protein LOC103312770	23.039
LOC103312993	uncharacterized protein LOC103312993	23.039
LOC103312779	uncharacterized protein LOC103312779	22.968
LOC656447	probable serine/threonine-protein kinase tsuA	22.744
LOC103312881	uncharacterized protein LOC103312881	22.435
LOC107398714	uncharacterized protein LOC107398714	21.968
LOC103314159	uncharacterized protein LOC103314159	21.856
LOC103313811	extensin-like	21.576
LOC660898	uncharacterized protein LOC660898	21.157
LOC103314779	EF-hand calcium-binding domain-containing protein 1-like	21.078
LOC107398972	uncharacterized protein LOC107398972	20.758
LOC103315014	uncharacterized protein LOC103315014	20.472
LOC103313219	uncharacterized protein LOC103313219	20.33
LOC660231	trypsin-3	20.082
LOC107397733	uncharacterized protein LOC107397733	19.712
LOC103313322	trypsin-3-like	19.108
LOC103313616	uncharacterized protein LOC103313616	18.71
LOC103312784	CRISP/Allergen/PR-1	18.627
LOC103314196	general odorant-binding protein 72	18.492
LOC103313427	coiled-coil domain-containing protein 42 homolog	18.337
LOC103315112	luciferin 4-monooxygenase-like	17.95
LOC103314675	venom allergen 5	17.183
LOC103313977	SUN domain-containing protein 3	17.113
LOC103312753	uncharacterized protein LOC103312753	16.773
LOC664577	myrosinase 1	16.701
LOC103313942	radial spoke head 1 homolog	16.474
LOC103315090	IQ and ubiquitin-like domain-containing protein	16.34
LOC661923	LOW QUALITY PROTEIN: lipase 3-like	15.688
LOC103314304	leukocyte surface antigen CD53-like	15.508
LOC103314534	uncharacterized protein LOC103314534	15.417
LOC661102	alpha-esterase like protein E1	14.877
LOC107397882	uncharacterized LOC107397882	14.859
LOC103314881	zinc finger protein 774	14.825
LOC103315169	carbonic anhydrase 14-like	14.752
LOC103312971	IQ domain-containing protein D	14.402
LOC107398232	serine protease 3-like	14.372
LOC107398312	uncharacterized protein LOC107398312	14.342
LOC103312755	uncharacterized protein LOC103312755	14.327
LOC657575	replication protein A 32 kDa subunit	14.326
LOC103313172	hydrocephalus-inducing protein homolog	13.934
LOC660129	membrane-bound alkaline phosphatase	13.866
LOC107397823	uncharacterized protein LOC107397823	13.77
LOC103312304	peptide transporter family 1	13.669
LOC103312907	uncharacterized protein LOC103312907	13.582
LOC103314581	uncharacterized protein LOC103314581	13.507
LOC107398437	uncharacterized LOC107398437	13.409
LOC103314609	uncharacterized protein LOC103314609	12.875
LOC107398686	uncharacterized LOC107398686	12.7
LOC100142193	O-acetyltransferase OatA	12.648
LOC103313296	uncharacterized protein LOC103313296	12.626
LOC107397841	uncharacterized LOC107397841	12.559
LOC658417	beta-1,3-galactosyltransferase 5	12.558
LOC103313231	neprilysin-21-like	12.521
LOC103312190	uncharacterized protein LOC103312190	12.511
LOC658972	dynein heavy chain 6, axonemal	12.162
LOC103314139	uncharacterized protein LOC103314139	11.869
LOC103314809	uncharacterized protein LOC103314809	11.724
LOC103313826	flavin-containing monooxygenase FMO GS-OX5	11.565
LOC103312769	trypsin-7	11.422
LOC103313341	uncharacterized protein LOC103313341	11.367
LOC663697	uncharacterized protein LOC663697	11.034
LOC657600	brachyurin	11.009
LOC103315017	hematopoietically-expressed homeobox protein hhex	10.928
LOC107397961	general odorant-binding protein 56d-like	9.985
Mt2	methyltransferase 2	9.835
Ctlp-6a	uncharacterized protein LOC660544 precursor	9.412
LOC107397842	adenylate cyclase type 10-like	9.39
LOC663637	dynein heavy chain 7, axonemal	9.06
LOC103314094	potassium/sodium hyperpolarization-activated cyclic nucleotide-gated channel 1	9.021
LOC103313631	mucin-5AC-like	8.985
LOC662695	cAMP and cAMP-inhibited cGMP 3',5'-cyclic phosphodiesterase 10A	8.78
LOC107399052	uncharacterized LOC107399052	8.748
LOC103312536	uncharacterized protein LOC103312536	8.723
LOC100142437	neuropeptide-like 4	8.628
LOC107397987	aquaporin AQPAe.a-like	8.431
LOC656896	inactive pancreatic lipase-related protein 1-like	8.355
LOC663116	sodium-coupled monocarboxylate transporter 2	8.222
LOC103314005	sulfhydryl oxidase 1	8.149
LOC103313052	gastric triacylglycerol lipase-like	7.992
LOC662363	A disintegrin and metalloproteinase with thrombospondin motifs 7	7.766
LOC103312663	choline transporter-like protein 1 /// choline transporter-like protein 2	7.667
LOC103314316	uncharacterized protein LOC103314316	7.631
Cda6	chitin deacetylase 6 precursor	7.373
LOC107398428	uncharacterized LOC107398428	7.357
LOC103314674	cysteine-rich venom protein LEI1 /// venom allergen 5	7.276
LOC659503	venom allergen 3	7.052
LOC655677	spidroin-1	6.713
LOC103313740	uncharacterized protein LOC103313740 /// leucine-rich repeat-containing protein 74B	6.583
LOC657754	brachyurin	6.333
LOC103314612	uncharacterized LOC103314612	6.055
LOC103314187	serine protease snake	6.031
LOC103313991	alaserpin /// antichymotrypsin-2	5.841
LOC103314122	prisilkin-39	5.715
LOC103314618	chymase	5.633
LOC655253	cilia- and flagella-associated protein 43	5.572
LOC103313941	uncharacterized protein LOC103313941	5.551
LOC103312510	uncharacterized protein LOC103312510	5.538
LOC655311	ATP-binding cassette sub-family A member 1-like /// ATP-binding cassette sub-family A member 2-like /// ATP-binding cassette sub-family A member 3-like	5.34
LOC107398726	uncharacterized protein LOC107398726	5.134
LOC103314608	uncharacterized protein LOC103314608	5.126
LOC658840	venom allergen 3	5.04
LOC107397730	leucine-rich repeat-containing G-protein coupled receptor 6-like	4.948
LOC103314034	sialin-like	4.925
LOC658785	otoferlin	4.839
LOC103313245	uncharacterized protein LOC103313245	4.765
LOC103312526	uncharacterized protein LOC103312526	4.761
LOC107398030	uncharacterized protein LOC107398030	4.71
LOC662743	40S ribosomal protein S26	4.699
tRNA-Cys	tRNA-Cys	4.602
LOC103314297	odorant receptor 94a	4.525
LOC103312507	protein piccolo-like	4.431
LOC656032	slowpoke-binding protein	4.268
LOC103313004	uncharacterized protein LOC103313004	4.14
LOC103314268	receptor-type tyrosine-protein phosphatase kappa-like /// uncharacterized protein LOC103314268	4.108
LOC107397426	multidrug resistance-associated protein 4-like	4.066
Cyp9af1	cytochrome P450 CYP9AF1 precursor	4.023

## Sheet: Egg
Name	Description	Egg RPKM
LOC658306	cuticle protein 18.7	223.07
LOC103312904	uncharacterized protein LOC103312904	199.781
LOC103314025	sulfotransferase 1C4	198.272
LOC663752	neurotactin	197.126
LOC658887	odorant binding protein C14	194.186
LOC662035	putative DNA helicase INO80	194.15
LOC103313727	uncharacterized protein LOC103313727	177.771
LOC103313521	uncharacterized protein LOC103313521	175.114
LOC103312905	uncharacterized protein LOC103312905	173.425
LOC107399180	uncharacterized protein LOC107399180	147.182
LOC662773	tenecin-3	144.413
LOC663740	hyaluronan mediated motility receptor	129.453
Zen2	zerknullt-related	122.866
LOC103312478	protein APCDD1-like	114.871
LOC107399174	uncharacterized LOC107399174	101.507
LOC663129	uncharacterized protein LOC663129	101.252
LOC103313428	uncharacterized protein LOC103313428	99.71
LOC656563	histone H2B	96.188
LOC658253	histone H2B	96.188
LOC103314807	protein distal antenna	96.019
Ftz	fushi tarazu	92.327
LOC663351	transcription factor Sox-3	81.644
LOC107398851	uncharacterized LOC107398851	80.993
LOC663545	serine protease 42	79.93
LOC663325	probable phosphoserine aminotransferase	69.821
LOC103313315	cytochrome P450 4C1	69.627
LOC656046	protein deadpan	68.473
LOC107398953	uncharacterized LOC107398953	66.582
LOC100142336	uncharacterized protein LOC100142336	66.564
LOC103312185	uncharacterized protein LOC103312185	64.931
LOC103315132	ovomucoid-like	61.568
LOC103313164	uncharacterized protein LOC103313164	61.498
LOC658019	aldose reductase	59.943
LOC103312705	uncharacterized protein LOC103312705	57.887
LOC103312929	carboxypeptidase N subunit 2	57.009
LOC103314680	hyypothetical protein	51.682
LOC103314613	uncharacterized protein LOC103314613	51.543
Gt	giant	50.879
LOC103312660	interaptin	48.242
LOC100142011	kelch-like protein 38	47.464
LOC660717	SOX domain-containing protein dichaete	45.47
Zen	zerknullt	44.259
LOC100142122	histone H1B	43.601
LOC103312796	cuticle protein 6-like	43.188
LOC103313582	uncharacterized protein LOC103313582	42.361
LOC100141671	zinc finger protein 678	41.986
LOC103313098	uncharacterized protein LOC103313098	41.573
LOC103314141	early boundary activity protein 2	39.06
LOC103315015	tRNA pseudouridine synthase A, mitochondrial	38.881
LOC103313010	serine protease snake	30.964
Slp	sloppy-paired	30.711
Otd1	orthodenticle-1	30.668
LOC103313510	uncharacterized LOC103313510	29.042
LOC656491	putative fatty acyl-CoA reductase CG5065	28.664
Dfd	transcription factor deformed	27.795
LOC657919	tryptase beta-2	26.843
LOC107397402	uncharacterized LOC107397402	26.322
LOC103314321	transcription factor HES-2	26.148
LOC103313655	uncharacterized LOC103313655	25.042
LOC107399003	uncharacterized protein LOC107399003	24.852
LOC103312709	uncharacterized protein LOC103312709	24.311
Tcjhamt	uncharacterized protein LOC662961	24.125
LOC107398509	uncharacterized protein LOC107398509	24.086
LOC107397393	homeobox protein Nkx-2.5-like	23.483
LOC103314496	uncharacterized protein LOC103314496	23.271
LOC107397992	uncharacterized LOC107397992	22.619
LOC663810	cuticle protein CP14.6	22.617
LOC103312837	uncharacterized protein LOC103312837	22.012
LOC662341	aristaless-related homeobox protein	21.608
Ase	asense	21.476
LOC660640	protein trunk	19.401
LOC659297	protein atonal	19.159
LOC103313737	uncharacterized protein LOC103313737	18.754
LOC661398	DNA replication ATP-dependent helicase/nuclease DNA2	18.109
Kr	protein krueppel	17.505
LOC662513	endocuticle structural glycoprotein SgAbd-8	17.232
LOC103313685	uncharacterized protein LOC103313685	16.78
LOC103314643	uncharacterized protein LOC103314643	16.348
LOC103313026	uncharacterized protein LOC103313026	16.076
LOC103312556	uncharacterized protein LOC103312556	15.891
Ind	intermediate neuroblasts defective	15.851
LOC656079	frequenin-1	15.573
LOC107397419	uncharacterized protein LOC107397419	15.425
LOC662864	BTB/POZ domain-containing protein KCTD12	15.33
LOC657838	serine protease easter	15.093
LOC664165	uncharacterized protein LOC664165	14.042
LOC103314943	GATA zinc finger domain-containing protein 4	13.569
LOC103313738	homeobox protein cut-like	13.304
LOC658426	homeobox protein Nkx-6.2	13.019
LOC657717	zinc finger homeobox protein 4	12.796
LOC103312398	uncharacterized LOC103312398	11.566
LOC107399117	uncharacterized protein LOC107399117	11.491
LOC100141526	protein mothers against dpp	11.305
LOC107397944	kinesin-like protein KIF23	11.112
LOC103313057	uncharacterized protein LOC103313057	11.021
LOC658527	uncharacterized protein LOC658527	10.685
LOC107398205	uncharacterized LOC107398205	10.564
LOC103312215	ZZ-type zinc finger-containing protein 3	10.538
LOC657534	autophagy-related protein 2 homolog A /// autophagy-related protein 2 homolog B	10.525
LOC659043	cell division cycle protein 20 homolog	10.394
LOC107398198	uncharacterized LOC107398198	10.291
LOC107399108	uncharacterized protein LOC107399108	10.031
LOC103312694	uncharacterized protein LOC103312694	10.027
LOC103313124	uncharacterized LOC103313124	9.993
LOC103314820	hepatocyte nuclear factor 6 /// homeobox protein onecut	9.966
LOC103314309	insulin-like growth factor-binding protein complex acid labile subunit	9.873
LOC107397616	uncharacterized protein LOC107397616	9.632
LOC103315138	uncharacterized protein LOC103315138	9.276
LOC107398885	uncharacterized protein LOC107398885	9.218
LOC103313374	uncharacterized LOC103313374	9.13
LOC663925	uncharacterized protein LOC663925	8.992
LOC103315178	actin-binding protein anillin	8.907
LOC107399134	uncharacterized protein LOC107399134	8.764
LOC664019	cyclin-dependent kinase 5 activator 1	8.625
LOC103314557	uncharacterized protein LOC103314557	8.53
LOC103313600	uncharacterized LOC103313600	8.382
LOC662083	LOW QUALITY PROTEIN: transformation/transcription domain-associated protein	8.232
LOC103313058	uncharacterized protein LOC103313058	8.117
LOC103313464	gibberellin-regulated protien 14	8.109
LOC103315004	uncharacterized protein LOC103315004	8.07
LOC652942	protein jagged-1b	8.014
LOC103312882	zinc finger protein 791-like	7.683
LOC103313487	uncharacterized LOC103313487	7.624
LOC663472	DET1 homolog	7.579
LOC103314970	uncharacterized protein LOC103314970	7.517
LOC103312877	uncharacterized protein LOC103312877	7.46
LOC107397608	uncharacterized protein LOC107397608	7.43
LOC103312159	uncharacterized protein LOC103312159	7.429
LOC657860	trypsin II-P29	7.297
Tll	tailless	7.246
LOC103314208	uncharacterized protein LOC103314208	7.219
LOC107398222	myb/SANT-like DNA-binding domain-containing protein 3	7.074
LOC103314692	HORMA domain-containing protien 1	7.069
LOC103314124	uncharacterized protein LOC103314124	6.989
LOC103312761	lamin-B receptor	6.956
LOC103313043	protein scarlet-like	6.855
LOC103312443	nectin-3	6.837
LOC657215	GPI ethanolamine phosphate transferase 1	6.774
LOC103312267	uncharacterized protein LOC103312267	6.659
LOC107397830	uncharacterized LOC107397830	6.577
LOC103313110	uncharacterized protein LOC103313110	6.55
LOC103312488	uncharacterized LOC103312488	6.14
Prd	paired	6.136
LOC103314233	uncharacterized protein LOC103314233	6.125
LOC656543	hairy/enhancer-of-split related with YRPW motif protein	6.051
LOC655467	protein winged eye	6.049
LOC103315093	uncharacterized protein LOC103315093	6.025
LOC655652	cuticle protein 7	5.931
LOC107398828	uncharacterized LOC107398828 ncRNA	5.776
LOC103314239	uncharacterized protein LOC103314239	5.765
Six3	optix	5.653
LOC107398288	uncharacterized protein LOC107398288	5.647
LOC107398986	uncharacterized LOC107398986	5.392
LOC103313799	uncharacterized protein LOC103313799	5.348
LOC657920	neuronal calcium sensor 2	4.872
LOC657693	protein Fer3	4.839
LOC107398362	uncharacterized protein LOC107398362	4.654
LOC660322	zinc finger protein basonuclin-2	4.565
LOC107398742	uncharacterized protein LOC107398742	4.507
LOC664319	leucine-rich repeat serine/threonine-protein kinase 1	4.46
LOC107397815	uncharacterized LOC1307397815	4.354
LOC107397488	uncharacterized protein LOC107397488	4.351
LOC661658	cuticle protein 16.5, isoform A	4.273
LOC100142527	gustatory and odorant receptor 24	4.169
LOC103314474	protogenin A-like	4.131
LOC660836	vesicular inhibitory amino acid transporter	4.099
LOC107399155	uncharacterized protein LOC107399155	4.039

## Sheet: Larvae
Name	Description	Larvae RPKM
LOC658394	translocon-associated protein subunit gamma	243.473
LOC660996	uncharacterized protein LOC660996	235.681
LOC103313766	cuticle protein	222.109
LOC657698	uncharacterized protein LOC657698	218.443
LOC664192	uncharacterized protein LOC664192	211.064
LOC660043	uncharacterized protein LOC660043	199.323
LOC655764	chondroitin proteoglycan 2 /// chondroitin proteoglycan-2	198.521
LOC100141778	transmembrane protease serine 9	195.161
LOC103315179	delta(7)-sterol 5(6)-desaturase erg31	193.997
LOC661966	lipase 3	178.678
LOC659377	small ubiquitin-related modifier 3	171.607
LOC655723	60S ribosomal protein L19	159.128
LOC656153	rho GDP-dissociation inhibitor 2	157.067
LOC661412	venom acid phosphatase Acph-1	147.369
LOC656151	uncharacterized protein LOC656151	142.589
LOC657398	ribosome biogenesis protein NSA2 homolog	140.248
LOC662617	putative RNA-binding protein Luc7-like 1 /// putative RNA-binding protein Luc7-like 2	140.221
LOC103312708	tetra-peptide repeat homeobox protein 1	135.176
LOC662838	venom acid phosphatase Acph-1	123.493
LOC658555	phospholipase A1	121.96
LOC661111	myrosinase 1-like	118.542
LOC107398282	uncharacterized protein LOC107398282	117.584
LOC660420	equilibrative nucleoside transporter 3	108.655
LOC661301	glycine-rich cell wall structural protein	105.593
LOC661967	UDP-glucuronosyltransferase 2B20	98.579
LOC656256	multifunctional methyltransferase subunit TRM112-like protein	92.471
Pmp1-c	peritrophic matrix protein 1-C	91.908
LOC103313979	uncharacterized protein LOC103313979	90.465
LOC658235	brachyurin	80.007
LOC658877	chymotrypsin-2	77.285
LOC661850	uncharacterized protein LOC661850	74.674
LOC661115	pickpocket protein 28	74.567
LOC107397481	uncharacterized LOC107397481	74.52
LOC661631	lipase 1	72.231
LOC663021	F-actin-capping protein subunit alpha	66.919
LOC103313224	extensin-like	64.805
LOC664043	thaumatin-like protein 1	63.975
LOC100141563	collagenase	62.832
LOC655214	facilitated trehalose transporter Tret1	59.164
LOC660944	myrosinase 1-like	57.656
LOC103312581	uncharacterized protein LOC103312581	57.394
LOC661668	esterase FE4	56.751
LOC103314007	uncharacterized LOC103314007	56.27
LOC658983	venom allergen 3-like	54.138
LOC100141726	venom allergen 3-like	54.138
LOC658800	fatty acyl-CoA reductase 1	53.331
LOC656974	transmembrane protease serine 9	52.896
LOC656748	solute carrier family 25 member 35	51.534
LOC107397936	brachyurin-like	49.065
LOC657322	venom carboxylesterase-6	47.014
LOC100141601	swi5-dependent recombination DNA repair protein 1 homolog	45.949
LOC663376	splicing factor 3A subunit 3	44.427
LOC659136	cytochrome P450 6k1	42.034
LOC103314527	uncharacterized protein LOC103314527	40.986
LOC662521	myeloid leukemia factor	40.698
LOC103313962	uncharacterized protein LOC103313962	40.316
LOC656994	C-1-tetrahydrofolate synthase, cytoplasmic	39.788
LOC657363	serine--pyruvate aminotransferase	38.214
LOC662408	junctophilin-1	38.21
LOC100142056	brachyurin-like	37.48
LOC662168	heat shock protein 27	36.234
LOC664137	LOW QUALITY PROTEIN: maltase 2-like	35.38
LOC107398547	uncharacterized protein LOC107398547	35.069
LOC103313514	keratin-associated protein 21-1	34.918
LOC100141641	chymotrypsin BII	34.79
LOC662648	LOW QUALITY PROTEIN: spermine oxidase	32.681
LOC657370	brachyurin	31.381
LOC103313960	CD59 glycoprotein-like	30.698
LOC664560	glucosylceramidase	28.15
LOC100142088	cytochrome P450 6k1-like	27.741
LOC659584	brachyurin	27.736
LOC656631	chymotrypsin BI	27.679
LOC655554	Niemann-Pick C1 protein	26.722
LOC658270	luciferin 4-monooxygenase	26.373
LOC103313455	protein takeout-like	25.756
LOC103312228	uncharacterized protein LOC103312228	25.637
LOC100142131	SIFamide-related peptide	24.324
LOC663686	uncharacterized protein LOC663686	24.153
LOC655353	uncharacterized protein LOC655353	23.088
LOC662772	thiamine transporter 1	21.577
LOC103315173	larval cuticle protein A3A	21.533
LOC659847	multidrug resistance protein 1	21.397
LOC663162	putative inorganic phosphate cotransporter	20.319
LOC103312555	uncharacterized protein LOC103312555	19.774
LOC662499	larval cuticle protein A3A	19.527
LOC103313187	uncharacterized protein LOC103313187	19.46
LOC100142436	synaptic vesicle glycoprotein 2B	18.991
LOC657728	endocuticle structural glycoprotein SgAbd-4	18.003
LOC655521	trypsin-7	17.957
LOC659990	facilitated trehalose transporter Tret1	17.905
LOC660840	trypsin-7	17.119
LOC103312851	venom acid phosphatase Acph-1	16.921
LOC107398945	uncharacterized LOC107398945	16.831
LOC660068	cytochrome P450 4C1	16.561
Hb	protein hunchback	14.479
LOC657270	farnesol dehydrogenase	14.377
LOC660838	myrosinase 1	14.336
LOC659485	ATP-binding cassette sub-family A member 3-like	13.805
Cpap1-j	cuticular protein analogous to peritrophins 1-J	13.772
LOC664395	LOW QUALITY PROTEIN: alpha-amylase-like	13.667
LOC107397713	mucin-21	13.19
LOC664253	retinol dehydrogenase 11-like	13.185
LOC103314022	probable serine/threonine-protein kinase clkA	12.532
LOC661478	facilitated trehalose transporter Tret1	12.094
LOC658944	fatty acid synthase	11.782
LOC103314894	uncharacterized protein LOC103314894	11.621
LOC103312223	cell wall protein DAN4-like /// flocculation protein FLO11-like	11.452
LOC107398746	shematrin-like protein 3	11.25
LOC664285	cytochrome P450 9e2	11.183
LOC103314107	facilitated trehalose transporter Tret1	11.068
LOC100142357	spermine oxidase-like	10.681
LOC103314303	CD63 antigen-like	9.613
LOC657498	probable cytochrome P450 6a23	9.381
Ctlp-5b	uncharacterized protein LOC656185	9.016
Nag3	beta-N-acetylglucosaminidase NAG3 precursor	8.915
LOC103312359	uncharacterized LOC103312359	8.806
LOC662365	LOW QUALITY PROTEIN: uncharacterized protein LOC662365	8.289
LOC103313351	uncharacterized protein LOC103313351	8.246
LOC660180	alpha-tocopherol transfer protein-like	8.219
LOC658509	facilitated trehalose transporter Tret1-like	8.205
LOC661718	uncharacterized protein LOC661718	8.186
LOC663215	putative inorganic phosphate cotransporter	7.719
LOC655300	facilitated trehalose transporter Tret1-2 homolog	7.63
LOC107398553	putative inorganic phosphate cotransporter	7.577
LOC662969	sodium/calcium exchanger 3	6.851
LOC657512	sodium-independent sulfate anion transporter	6.734
LOC659773	sodium/hydrogen exchanger 3	6.15
LOC103312575	lamin-B receptor-like	6.123
LOC662478	endocuticle structural glycoprotein SgAbd-8-like	6.086
LOC103312793	uncharacterized protein LOC103312793	5.96
LOC100142283	trypsin-3	5.913
W	ABC transmembrane transporter white	5.809
LOC103312383	uncharacterized protein LOC103312383 /// chymotrypsin-1	5.615
LOC103313665	tyrosine-protein phosphatase 99A-like	5.5
LOC103314173	ankyrin-3-like	4.991
LOC658711	pituitary homeobox homolog Ptx1	4.713
LOC658755	vitellogenin	4.608
LOC661247	apyrase	4.492
LOC657476	uncharacterized protein LOC657476	4.228

## Sheet: Pupae
Name	Description	Puape RPKM
Tc004500	cuticular protein-like precursor	175.274
ND1	NADH dehydrogenase subunit 1	81.714
LOC663790	outer dense fiber protein 3	45.467
LOC107398891	uncharacterized LOC107398891	44.01
LOC100141789	chymotrypsin-1	43.785
LOC107397425	larval cuticle protein LCP-17-like	43.161
LOC103312368	toll-like receptor 3	26.01
LOC663274	fas apoptotic inhibitory molecule 1	25.456
LOC107397981	histidine-rich glycoprotein-like	24.548
LOC100142398	putative gustatory receptor 2a	8.102
LOC100141651	uncharacterized protein LOC100141651	7.816
LOC103315127	regulator of hypoxia-inducible factor 1	7.62
LOC103314743	sodium/hydrogen exchanger 10-like	6.513
LOC660334	prismalin-14	5.993
