# Supplementary material for: Gene expression in Tribolium castaneum life stages: Identifying a species-specific target for pest control applications
Source: PeerJ. 2019 May 23;7:e6946. doi: 10.7717/peerj.6946 (PMC6535216; doi:10.7717/peerj.6946)
Supplement: File S3 — List of genes and that were differentially expressed genes following RNAi knockdown of CPG in T. castaneum larvae compared to Mock. [file peerj-07-6946-s005.xlsx]

## Sheet: Sheet1
Mock vs. Cuticle
		linear total RPKM
Name	Protein Product	Cuticle	Mock	Fold Change	P value
LOC662311	uncharacterized (pfam:Grp7_allergen; TC006158)	0.035	13.871	-393.913	4.52e-10
LOC103313766	Cuticle Protein LG3	0.108	30.709	-283.768	7.14e-07
LOC103312842	PREDICTED: uncharacterized protein LOC103312842	0.052	7.046	-135.141	1.2e-07
LOC103313345	PREDICTED: uncharacterized protein LOC103313345 [Tribolium castaneum]	0.016	1.981	-126.984	7.25e-10
LOC103314218	PREDICTED: uncharacterized protein LOC103314218 [Tribolium castaneum]	0.014	1.803	-125.436	6.32e-11
LOC103313205	hypothetical protein TcasGA2_TC033262	0.026	3.202	-122.888	1.1e-07
LOC103312336	Uncharacterized	0.015	1.736	-118.871	1.08e-11
LOC100142553	adenylate kinase isoenzyme 1 isoform X3 [Tribolium castaneum]	0.035	3.596	-103.834	2.25e-08
LOC103313152	PREDICTED: uncharacterized protein LOC103313152 [Tribolium castaneum]	0.015	1.438	-96.8986	7.01e-10
LOC107397794	Uncharacterized (UniProtKB:TIM_phosphate binding)	0.041	3.736	-91.8944	2.18e-07
LOC107398704	Uncharacterized (ncRNA)	0.013	1.148	-89.8934	2.37e-11
LOC656504	EF-hand calcium-binding domain-containing 2	0.036	3.243	-89.5333	7.22e-08
LOC664181	EH domain-containing 3 isoform X2 [Wasmannia auropunctata]	0.018	1.65	-89.4713	1.16e-10
LOC103312976	Uncharacterized	0.023	1.976	-87.1567	1.78e-08
LOC103313948	turripeptide -like [Athalia rosae]	0.083	6.89	-83.465	3.36e-06
LOC103313077	Tetratricopeptide repeat 19 mitochondrial	0.022	1.57	-70.9995	1.67e-07
LOC661364	ethanolamine-phosphate cytidylyltransferase	0.018	1.252	-70.4718	1.98e-09
LOC103313303	Uncharacterized (ncRNA)	0.029	1.91	-66.6599	0.00812
LOC107398846	PREDICTED: uncharacterized protein LOC107398846	0.042	2.705	-64.7771	9.93e-07
LOC103313981	ankyrin repeat domain-containing 40-like	0.068	4.276	-62.7622	3.18e-06
LOC662664	dopamine N-acetyltransferase-like	0.056	3.374	-60.4207	7.64e-07
LOC103314689	parkin coregulated gene homolog isoform X2 [Linepithema humile]	0.058	3.411	-58.9005	1.03e-06
LOC107398038	PREDICTED: uncharacterized protein LOC107398038	0.03	1.696	-57.0249	1.58e-07
LOC107399249	Uncharacterized (ncRNA)	0.009	0.525	-56.2094	7.31e-18
LOC656359	RNA-directed DNA polymerase from mobile element jockey-like	0.042	2.315	-55.7306	1.44e-06
LOC103313425	PREDICTED: uncharacterized protein LOC103313425 [Tribolium castaneum]	0.06	3.35	-55.4411	5.28e-06
Obp-c17	B1 [Tribolium castaneum]	0.073	3.744	-51.5237	2.76e-05
LOC661506	EF-hand domain-containing 1-like	0.018	0.907	-51.2992	1.18e-09
LOC103312826	PREDICTED: uncharacterized protein LOC103312826 [Tribolium castaneum]	0.029	1.448	-50.5073	4.77e-07
LOC655642	neuromodulin-like isoform X3	0.014	0.685	-50.2325	0.0014
LOC662230	serine threonine- kinase	0.03	1.487	-50.1035	1.06e-07
LOC657084	phospholipase B1, membrane-associated	0.009	0.455	-48.7446	0.000259
LOC659469	takeout [Tribolium castaneum]	0.025	1.203	-48.7362	8.12e-07
LOC107399169	Uncharacterized (ncRNA)	0.032	1.514	-47.4278	3.52e-08
LOC103314194	GM15550 [Drosophila sechellia]	0.02	0.923	-47.0175	0.00347
LOC103314788	Uncharacterized	0.022	1.025	-45.6	1.48e-07
LOC664256	vasodilator-stimulated phospho -like	0.059	2.678	-45.22	3.97e-06
LOC107397734	Uncharacterized	0.027	1.2	-44.5711	1.05e-07
LOC107399223	epidermal growth factor receptor kinase substrate 8-like isoform X1 [Agrilus planipennis]	0.055	2.452	-44.48	5.66e-06
LOC103314335	Coiled-coil domain-containing 113	0.046	2.021	-44.0237	4.02e-07
LOC103312223	cell wall DAN4-like isoform X1	0.014	0.588	-43.2457	0.00143
LOC662202	casein kinase I isoform gamma-3 isoform X3	0.017	0.722	-43.1842	1.13e-09
LOC656310	PREDICTED: uncharacterized protein LOC656310 [Tribolium castaneum]	0.038	1.601	-42.6517	1.32e-06
LOC103313103	petidyl-prolyl cis-trans isomerase-like	0.034	1.43	-42.3044	1.16e-06
LOC654863	PREDICTED: uncharacterized protein LOC654863 [Tribolium castaneum]	0.05	2.126	-42.1494	9.78e-06
LOC107398224	Uncharacterized (conserved domain: 7tm_7; 7tm Chemosensory receptor)	0.062	2.55	-41.2541	7.15e-07
LOC103312649	hypothetical protein TcasGA2_TC008003)	0.025	1.021	-41.1576	0.00629
LOC103313177	carbonyl reductase [NADPH] 1	0.054	2.202	-40.9703	7.78e-06
LOC103313391	PREDICTED: uncharacterized protein LOC103313391 [Tribolium castaneum]	0.26	10.443	-40.2036	7.57e-05
LOC659166	RIB43A-lik with coiled-coils protein 2 (pfam: RIB43A)	0.032	1.267	-40.0588	3.31e-07
LOC660904	15-hydroxyprostaglandin dehydrogenase [NAD(+)]-like	0.032	1.29	-40.0432	1.35e-06
LOC655462	hypothetical protein TcasGA2_TC011866 (pfam:DUF4464)	0.035	1.396	-39.738	1.17e-06
LOC103312129	AAEL002966-PA [Aedes aegypti]	0.019	0.736	-39.0792	3.2e-08
LOC107399269	Uncharacterized	0.025	0.973	-38.9535	0.0067
LOC657644	malate [Perkinsus marinus ATCC 50983]	0.032	1.248	-38.7953	1.03e-06
LOC662367	serine threonine- kinase 33-like	0.019	0.715	-38.1589	4.12e-09
LOC658217	phosphatase 1 regulatory subunit 42-like	0.054	2.054	-37.7626	3.55e-06
LOC656277	venom allergen 5 [Tribolium castaneum]	0.074	2.794	-37.6633	2.84e-05
LOC103314044	transmembrane protein 42	0.08	2.948	-36.7665	4.97e-05
LOC661925	centrosomal of 78 kDa	0.021	0.744	-36.2642	3.03e-07
LOC103314217	leucine-rich repeat extensin 5	0.022	0.78	-35.3958	1.56e-07
LOC103314943	enzymatic poly endonuclease reverse	0.031	1.072	-34.0883	1.02e-06
LOC103314275	PREDICTED: uncharacterized protein LOC103314275 [Tribolium castaneum]	0.056	1.907	-33.771	9.06e-06
LOC655582	UPF0605 CG18335-like	0.094	3.14	-33.2541	5.63e-05
LOC107397515	Uncharacterized (ncRNA)	0.049	1.635	-33.1823	4.6e-06
LOC660527	glutamine synthetase 2 cytoplasmic-like	0.06	1.997	-33.0502	8.73e-06
LOC100142418	serpin peptidase inhibitor 1	0.023	0.768	-33.035	1.57e-06
LOC103314745	hypothetical protein TcasGA2_TC033685	0.02	0.653	-32.9468	4.25e-08
LOC662581	radial spoke head 6 homolog A	0.035	1.128	-32.5559	2.52e-06
LOC663790	outer dense fiber 3-like	0.142	4.594	-32.4001	1.62e-05
LOC661071	keratin-associated 10-7-like	0.275	8.78	-31.9662	0.0001
LOC103314990	Uncharacterized (ncRNA)	0.071	2.153	-30.3877	9.56e-05
LOC662758	serine protease P23	0.068	2.006	-29.5859	1.23e-05
LOC657435	salivary glue Sgs-4 isoform X1	0.165	4.882	-29.5363	1.51e-05
LOC662271	AAEL003570-PA [Aedes aegypti]	2.591	76.017	-29.3352	7.43e-14
LOC103313149	venom allergen 5 [Tribolium castaneum]	0.12	3.509	-29.1881	3.81e-05
LOC103313693	ADFb like [Tribolium castaneum]	0.228	6.663	-29.1795	0.000154
LOC107398847	NEDD1 isoform X2	0.03	0.868	-28.8461	1.72e-05
LOC103314253	odorant recptor 77 (Or77; pfam:02949)	0.021	0.609	-28.7281	1.25e-07
LOC103313196	probable citrate synthase mitochondrial	0.096	2.748	-28.6549	2e-05
LOC107398196	chitinase 2 [Tribolium castaneum]	0.056	1.581	-28.3771	3.35e-05
LOC656922	GH13172 [Drosophila grimshawi]	0.241	6.816	-28.2467	0.000219
LOC103313314	Uncharacterized	0.043	1.214	-28.0201	1.41e-05
LOC107398188	keratin-associated 5-7-like [Tribolium castaneum]	0.107	2.971	-27.655	6.27e-05
LOC661502	cholecystokinin receptor (pfam: 7 transmembrane receptor (rhodopsin family) & olfactory receptor)	0.02	0.556	-27.228	8.29e-08
LOC655470	tektin-2	0.08	2.145	-26.6609	4.36e-06
LOC655149	PREDICTED: uncharacterized protein LOC655149	0.02	0.537	-26.5356	1.17e-07
LOC103313194	leucine-rich repeat-containing DDB_G0290503 isoform X4	0.029	0.756	-26.4342	1.94e-05
LOC103314861	PREDICTED: uncharacterized protein LOC103314861 isoform X1 [Tribolium castaneum]	0.151	3.908	-25.9044	0.000122
LOC100142598	methyltransferase 16 homolog [Tribolium castaneum]	0.135	3.467	-25.7136	0.000124
LOC660718	I m not dead yet [Vollenhovia emeryi]	0.022	0.568	-25.6855	8.49e-08
LOC656895	venom protease (smart00020: trypsin-like serine protease)	0.093	2.372	-25.4245	1.61e-05
LOC657564	PREDICTED: uncharacterized protein LOC657564 [Tribolium castaneum]	0.055	1.394	-25.1654	2.37e-05
LOC103312706	Uncharacterized (ncRNA)	0.216	5.371	-24.9051	0.000276
LOC107399131	Uncharacterized (conserved domain: SWIM zinc finger)	0.069	1.706	-24.8831	5.94e-05
LOC103314896	odorant receptor 49b-like (pfam: 7tm odorant receptor)	0.023	0.575	-24.7424	1.54e-07
LOC100142363	general odorant-binding 19d (pfam:PBP/GOBP family)	0.183	4.512	-24.7182	0.000204
LOC661805	cyclin-dependent kinase-like 1	0.057	1.396	-24.3965	2.41e-05
LOC103312802	serine arginine repetitive matrix 4 [Tribolium castaneum]	0.738	17.78	-24.0806	0.000504
LOC100142481	attacin 2	0.074	1.776	-24.0164	5.09e-05
LOC659448	coiled-coil domain-containing 96	0.06	1.437	-23.7861	4.34e-06
LOC661941	tektin-4	0.036	0.854	-23.6561	1.16e-05
LOC103314101	probable DNA double-strand break repair Rad50 ATPase [Tribolium castaneum]	0.061	1.387	-22.5679	1.12e-05
Akh2	adipokinetic hormone 2	0.668	14.851	-22.2354	0.000492
LOC103312291	chymotrypsin inhibitor-like (pfam:trypsin inhibitor like cysteine rich domain)	0.257	5.615	-21.8591	0.000824
LOC103315177	Uncharacterized	0.096	2.081	-21.7693	0.000172
LOC658313	sperm flagellar 1-like	0.201	4.339	-21.6026	5.13e-05
LOC100142323	AGAP013432-PA [Anopheles gambiae PEST]	0.19	4.037	-21.2271	0.000861
LOC103313870	serine threonine- kinase dst2 [Tribolium castaneum]	0.269	5.616	-20.8701	1.51e-05
LOC661414	cytosol aminopeptidase-like	0.548	11.077	-20.2263	1.82e-05
LOC660267	caveolin-3	0.184	3.721	-20.2229	0.000259
LOC103313917	Uncharacterized (ncRNA)	0.241	4.859	-20.1538	0.00104
LOC103315109	hypothetical protein TcasGA2_TC001055 (pfam05253:u11-48k-like CHHC zinc finger)	0.147	2.965	-20.1388	0.000334
LOC107398973	uncharacterized (pfam05253:u11-48k-like CHHC zinc finger)	0.147	2.965	-20.1388	0.000334
LOC661850	PREDICTED: uncharacterized protein LOC661850 [Tribolium castaneum]	0.873	17.572	-20.1214	1.64e-05
LOC659481	kelch 10	0.054	1.085	-20.085	8e-05
LOC103312784	Venom allergen 5 [Tribolium castaneum]	0.051	1.032	-20.053	1.81e-05
LOC107399036	Uncharacterized (ncRNA)	0.583	11.637	-19.9698	0.000498
LOC659067	PREDICTED: uncharacterized protein LOC659067 [Tribolium castaneum]	0.075	1.499	-19.9619	0.000123
LOC103312783	CRISP Allergen PR-1 [Tribolium castaneum]	0.189	3.728	-19.6915	3.81e-05
LOC100142113	putative malate dehydrogenase 1B (cl21454: Rossmann-fold NAD(P)(+)-binding proteins	0.044	0.865	-19.5794	2.63e-05
LOC103315026	glutamate mitochondrial	0.04	0.762	-18.9835	2.51e-05
LOC659376	coiled-coil domain-containing 96	0.067	1.227	-18.3519	0.000647
LOC103313395	overexpressed in prosurvival 1-like [Tribolium castaneum]	0.393	7.057	-17.9768	0.00121
LOC658426	homeobox Nkx-	0.049	0.884	-17.9642	4.68e-05
LOC103315048	sodium channel protein Nach-like (pfam00858:amiloride-sensitive sodium channel)	0.034	0.616	-17.9014	2.13e-05
LOC103315002	hypothetical protein TcasGA2_TC004760 (pfam07841:DM4/DM12 family)	0.074	1.3	-17.6455	0.000176
LOC658413	4-coumarate-- ligase 1-like	0.02	0.344	-17.5799	0.00593
LOC655019	histone H2A-like [Diachasma alloeum]	0.19	3.323	-17.4623	0.000327
LOC100142148	chymotrypsin-elastase inhibitor ixodidin-like (pfam01826: trypsin inhibitor like cysteine rich domain)	0.335	5.823	-17.3915	0.00303
LOC103314486	PREDICTED: uncharacterized protein LOC103314486 [Tribolium castaneum]	0.061	1.059	-17.2316	5.4e-05
LOC103313826	senecionine N-oxygenase [Tribolium castaneum]	0.065	1.115	-17.2171	0.000159
LOC660662	I m not dead yet [Athalia rosae]	0.04	0.694	-17.2127	4.83e-05
LOC103312359	collagenase 3-like	0.16	2.753	-17.1591	0.000288
LOC662451	UMP-CMP kinase (cd01428)	0.112	1.915	-17.1513	0.000182
LOC658506	probable cytochrome P450 6a14 [Tribolium castaneum]	0.077	1.317	-17.0744	0.000187
LOC663188	inorganic phosphate cotransporter	0.068	1.137	-16.8041	0.000143
LOC658434	farnesol dehydrogenase (COG4221)	0.139	2.321	-16.6666	0.000416
LOC103313135	Uncharacterized	0.185	3.054	-16.5408	0.00153
LOC107397485	Uncharacterized (ncRNA)	0.033	0.536	-16.1966	1.35e-06
LOC103314599	chromosome partition Smc [Tribolium castaneum]	0.116	1.878	-16.1565	4.68e-05
LOC661779	cilia- and flagella-associated 161	0.074	1.198	-16.0994	0.000185
LOC661848	serine/threonine kinase MARK2 (smart00220; cl21453)	0.059	0.934	-15.955	1.83e-05
LOC100141915	PREDICTED: uncharacterized protein LOC100141915 isoform X2	0.098	1.55	-15.7815	0.000458
LOC103314608	PREDICTED: uncharacterized protein LOC103314608	0.016	0.254	-15.6615	3.19e-08
LOC100142040	odorant binding protein 1 (pfam01395- PBP_BOBP family)	1.236	18.931	-15.3189	0.000172
LOC107397594	uncharacterized protein C12orf73 homolog (pfam14990- DUF4516)	1.128	17.008	-15.084	0.00176
Ash	achaete-scute complex T3-like	0.142	2.109	-14.8897	0.000331
LOC107397505	Uncharacterized (ncRNA)	0.192	2.835	-14.7308	0.00107
LOC107399215	larval cuticle protein A2B-like (pfam00379 insect cuticle protein)	0.117	1.72	-14.6762	0.00105
LOC103313529	PREDICTED: uncharacterized protein LOC103313529	0.719	10.546	-14.6581	0.00243
LOC662935	peroxisomal N(1)-acetyl-spermine spermidine oxidase	0.159	2.334	-14.6463	6.27e-05
LOC100142237	hypothetical protein TC005312	0.031	0.452	-14.544	2.68e-05
LOC660410	MLP1 homolog isoform X2	0.576	8.34	-14.4807	3.8e-05
LOC107399246	Uncharacterized (ncRNA)	0.1	1.441	-14.4375	0.00057
LOC103313011	hypothetical protein TcasGA2_TC032006	0.046	0.65	-14.1773	0.000638
LOC103312996	ADP-ribosylation factor 2-binding	0.163	2.307	-14.1277	0.000645
LOC660166	cockroach allergen	0.277	3.919	-14.1238	0.00222
Dll	distal-less (pfam00046 homoeobox domain)	0.093	1.303	-14.0743	0.00343
LOC103313474	takeout [Tribolium castaneum]	0.096	1.345	-14.0699	0.000562
LOC107398914	Uncharacterized (ncRNA)	0.03	0.424	-13.976	2.34e-05
LOC107398971	Uncharacterized (ncRNA)	0.051	0.706	-13.9606	3.24e-05
LOC664378	paired box pox-meso protein (smart00351 paired box domain)	0.067	0.929	-13.9416	0.000229
LOC662714	Transmembrane channel 7	0.168	2.327	-13.8875	0.00138
LOC663499	cytochrome b561 domain-containing 2-like	0.153	2.125	-13.8852	0.00137
LOC103314191	Retrovirus-related Pol poly from transposon TNT 1-94	0.085	1.176	-13.8085	6.51e-06
Cht13	chitinase 3 [Tribolium castaneum]	0.612	8.444	-13.787	8.31e-05
LOC103312789	altered inheritance of mitochondria 3 [Tribolium castaneum]	0.094	1.288	-13.7482	0.00109
LOC107398375	Uncharacterized (ncRNA)	0.156	2.13	-13.6513	8.79e-05
LOC664358	PREDICTED: uncharacterized protein LOC664358 [Tribolium castaneum]	0.038	0.511	-13.5484	4.7e-05
LOC103314612	hypothetical protein TcasGA2_TC011282 [Tribolium castaneum]	0.083	1.126	-13.5064	0.000305
LOC107398730	uncharacterized LOC107398730 (COG0582 intergrase (replication/recombination&repair; cd00397 DNA breaking-rejoining enzymes)	0.079	1.058	-13.3238	0.000109
LOC657191	fatty acyl-CoA reductase 1 (cd05236 fatty acyl CoA reductase; pfam03015 male sterility protein)	0.082	1.091	-13.239	0.000319
LOC655253	cilia- and flagella-associated 43-like	0.026	0.34	-13.1978	2.68e-07
LOC656716	myrosinase 1-like	0.082	1.076	-13.193	0.000143
LOC664168	enolase [Tribolium castaneum]	0.051	0.679	-13.1928	0.000468
LOC658994	probable G-protein coupled receptor B0563.6 (cl21561 7tm_4; olfactory receptor)	0.056	0.737	-13.1585	0.000276
LOC107399275	Uncharacterized (pfam07841 DM4_12 family)	0.2	2.628	-13.148	0.000646
LOC658133	sperm-associated antigen 6 (cd00020; sd0004; sd00043)	0.063	0.825	-13.0695	0.00014
LOC103313346	insulin-like growth factor-binding complex acid labile partial	0.269	3.481	-12.9625	0.000803
LOC103312774	glucose dehydrogenase [ quinone]-like	0.072	0.934	-12.9385	0.000925
Six3	optix (cd00086 homeodomain; Homeodomain; DNA binding domains involved in the transcriptional regulation of key eukaryotic developmental processes; may bind to DNA as monomers or as homo- and/or heterodimers, in a sequence-specific manner; pfam16878 SIX1_SD; Transcriptional regulator, SIX1, N-terminal SD domain)	0.072	0.926	-12.8189	0.000328
Prd	paired (cd00131 PAX; paired box domain; pfam00046 homeobox domain)	0.101	1.288	-12.748	0.000185
LOC103313674	titin homolog	0.131	1.673	-12.7273	0.00301
LOC107398998	Uncharacterized (ncRNA)	0.121	1.536	-12.705	0.000176
LOC658521	probable multidrug resistance--associated protien lethal(2)03659 (cd032244; cd03250;TIGR1271; cl00549)	0.033	0.414	-12.6102	0.000328
LOC663949	AGAP002689-PA [Anopheles gambiae PEST]	0.073	0.922	-12.5785	0.000185
LOC655983	DDB1- and CUL4-associated factor 6	0.144	1.801	-12.4825	0.000715
LOC107398532	regulator of cytokinesis 1 [Tribolium castaneum]	0.484	6.018	-12.4427	0.0041
LOC107398253	hypothetical protein TcasGA2_TC033836	0.541	6.648	-12.2879	0.00108
LOC656809	proton-coupled amino acid transporter 1-like (COG0814; cl000456)	0.02	0.249	-12.2568	0.00966
LOC107398757	Uncharacterized (ncRNA)	0.173	2.094	-12.1369	0.00192
LOC103314357	Uncharacterized (pfam07898 DUF1676)	0.396	4.751	-11.9864	0.00802
LOC103315014	PREDICTED: uncharacterized protein LOC103315014 isoform X2	0.025	0.295	-11.9861	1.27e-05
LOC657232	cGMP-dependent protein kinase, isozyme 1 (PKc_like; protein kinase, catalytic domain)	0.27	3.228	-11.9656	0.00114
LOC659274	disulfide-isomerase A3	0.063	0.755	-11.9586	0.000133
LOC656102	mitotic spindle assembly checkpoint MAD2A	0.296	3.529	-11.924	0.000714
LOC103312604	PREDICTED: uncharacterized protein LOC103312604	0.073	0.863	-11.9039	0.000267
LOC656430	Fork head domain-containing FD4	0.336	3.934	-11.7207	0.000645
LOC103312338	mpv17 2	0.085	0.999	-11.7146	0.00126
LOC103313298	PREDICTED: uncharacterized protein LOC103313298	0.346	4.049	-11.697	0.00402
LOC103315087	PREDICTED: uncharacterized protein LOC103315087 [Tribolium castaneum]	0.163	1.903	-11.6775	0.000332
LOC103314848	Uncharacterized (ncRNA)	0.223	2.59	-11.6413	0.00128
LOC103312897	IQ domain-containing G [Tribolium castaneum]	0.249	2.901	-11.6357	0.000618
LOC107398915	Uncharacterized (ncRNA)	0.016	0.186	-11.4952	5.64e-08
LOC107397951	Uncharacterized (ncRNA)	0.071	0.811	-11.4874	0.000516
LOC661954	SKI family transcriptional corepressor 1 homolog-B (pfam02437 Ski_Sno; pfam08782 c-SKI_SMAD_binding domain)	0.071	0.813	-11.4726	0.000571
LOC656746	glutamate receptor ionotropic, kainate 2 (cd13717 PBP2_iGluR_putative; pfam00060 ligand-gated ion channel)	0.023	0.268	-11.4471	1.07e-05
LOC657893	Uncharacterized	0.025	0.283	-11.2678	9.41e-06
LOC103312990	mediator of RNA polymerase II transcription subunit 15 [Tribolium castaneum]	0.814	9.163	-11.2567	0.00626
LOC107397397	Gamma-interferon-inducible lysosomal thiol reductase	0.13	1.459	-11.1981	0.000824
LOC656860	centrosomal of 120 kDa-like	0.078	0.872	-11.1433	0.00324
LOC660742	glycine and glutamine-rich -like	0.723	7.907	-10.9437	0.000516
LOC103314683	Nucleolar 16	0.188	2.052	-10.9338	0.00197
LOC663826	cilia- and flagella-associated 58-like	0.195	2.099	-10.773	0.000175
LOC656713	cysteine-rich PDZ-binding	0.449	4.819	-10.7424	0.00503
LOC103313331	myoD family inhibitor domain-containing protein-like	0.469	5.014	-10.6986	0.00815
LOC103312731	PREDICTED: uncharacterized protein LOC103312731 [Tribolium castaneum]	0.139	1.484	-10.6577	0.000292
LOC107398370	Uncharacterized (ncRNA)	0.012	0.13	-10.5551	0.00164
LOC658174	lipase member H-A (cl21494 abhydrolase; alpha/beta hydrolases)	0.069	0.724	-10.5387	0.000341
LOC107398108	Uncharacterized (ncRNA)	0.407	4.286	-10.5297	0.00192
LOC656181	soma ferritin (pfam00210 ferritin-like domain)	0.383	4.02	-10.5001	0.000779
LOC103314975	luecine-rich repeat-containing protein 70 (cd00116 LRR_RI; pfam13855 leucine rich repeat)	0.159	1.658	-10.4616	0.0016
LOC660838	myrosinase 1-like	0.323	3.363	-10.404	0.000113
LOC659538	PRT_ANTGR ame: Full=Protamine	1.949	20.066	-10.2975	0.000102
LOC659255	PREDICTED: uncharacterized protein LOC659255 [Tribolium castaneum]	0.038	0.39	-10.1991	5.28e-05
LOC664576	myrosinase 1 (cl23725 glycosyl hudrolase family1)	0.085	0.863	-10.188	0.00179
LOC103312975	hypothetical protein (pfam01569 PAP2 superfamily)	0.281	2.858	-10.1814	0.000662
LOC107398562	odorant receptor 22c-like (pfam02949 7tm odorant receptor)	0.097	0.989	-10.1458	0.00156
LOC657749	uncharacterized (pfam07898 DUF1676)	0.134	1.355	-10.0987	0.00211
LOC100141723	SET domain-containing protein 4	0.102	1.027	-10.0977	0.00125
LOC656316	soluble NSF attachment	0.101	1.006	-9.98274	0.00128
LOC659417	bifunctional argineine demethylase and lysyl-hydroxylase JMJD6 (cd21464 cupin_like; conserved domain fround in cupin and related proteins)	0.179	1.783	-9.93776	0.00176
LOC107398201	PREDICTED: uncharacterized protein LOC107398201	0.134	1.326	-9.93251	0.00181
LOC103312506	Uncharacterized (ncRNA)	0.449	4.451	-9.90379	0.00112
LOC100141960	lisH domain-containing FOPNL-like	0.453	4.478	-9.89441	0.00379
LOC657190	Tubulin glycylase 3A	0.081	0.802	-9.89135	0.000272
LOC103313290	hypothetical protein TcasGA2_TC034713	0.27	2.663	-9.87656	0.000467
LOC103315019	AAEL003711-PA [Aedes aegypti]	0.514	5.062	-9.83983	0.00199
LOC103314205	probable E3 SUMO- ligase RNF212 [Tribolium castaneum]	0.261	2.555	-9.80818	0.00228
LOC103315055	PREDICTED: uncharacterized protein LOC103315055	0.095	0.936	-9.80649	0.000761
LOC103312448	PREDICTED: uncharacterized protein LOC103312448 isoform X1 [Tribolium castaneum]	0.187	1.83	-9.78008	0.0018
LOC103314673	venom allergen 5 [Tribolium castaneum]	0.174	1.704	-9.77586	0.00256
LOC103314219	PREDICTED: uncharacterized protein LOC103314219	0.145	1.416	-9.77474	0.00029
LOC103312856	hypothetical protein TcasGA2_TC008429)	0.698	6.809	-9.76029	0.00353
LOC655027	Bardet-Biedl syndrome 5 protein homolog	0.205	2.005	-9.75977	0.00179
LOC660456	armadillo repeat-containing protein 4 (cd00020 Armadillo/beta-catenin-like repeats. An approximately 40 amino acid long tandemly repeated sequence motif first identified in the Drosophila segment polarity gene armadillo; these repeats were also found in the mammalian armadillo homolog beta-catenin, the junctional plaque protein plakoglobin, the adenomatous polyposis coli (APC) tumor suppressor pr…	0.047	0.45	-9.65929	0.000225
LOC103312346	seminal fluid partial	0.251	2.407	-9.57145	0.00265
IT	oxytocin/vasopressin-like peptide	0.264	2.527	-9.55613	0.0067
LOC659240	polycomb protein Asx (pfam13922 PHD domain of transcritpional enhancer, Asx)	0.017	0.157	-9.49567	0.00594
LOC100142029	fibroblast growth factor 2 (cl00060 Acidic and basic fibroblast growth factor family; FGFs are mitogens, which stimulate growth or differentiation of cells of mesodermal or neuroectodermal origin. The family plays essential roles in patterning and differentiation during vertebrate embryogenesis, and has neurotrophic activities. FGFs have a high affinity for heparan sulfate proteoglycans and requi…	0.171	1.592	-9.29985	0.00363
LOC103314104	general odorant-binding 71	0.362	3.358	-9.27485	0.00358
LOC662519	PREDICTED: uncharacterized protein LOC662519 [Tribolium castaneum]	0.078	0.724	-9.24607	0.000484
LOC103312846	PREDICTED: uncharacterized protein LOC103312846 [Tribolium castaneum]	0.386	3.558	-9.22499	0.00522
LOC657479	calcitonin gene-related peptide type 1 receptor (pfam02793 hormone receptor domain; cl21561 olfactory receptor)	0.148	1.356	-9.15548	0.00648
LOC103313537	MFAP1 homolog isoform X1 [Tribolium castaneum]	0.092	0.839	-9.11264	0.00101
LOC103312594	hypothetical protein TcasGA2_TC003590)	0.444	4.019	-9.05602	0.0061
LOC107398446	PREDICTED: uncharacterized protein LOC103312429 [Tribolium castaneum]	0.366	3.26	-8.91534	0.0095
LOC660060	lozenge (KEGG MAPK signaling pathway- fly; pfam00853 Runt domain)	0.124	1.088	-8.76693	0.00228
LOC103315020	leucine-rich repeats and immunoglobin-like domains protein 2 (cl00116; sd00033; pfam13855)	2.706	23.596	-8.71881	0.006
LOC657807	cilia- and flagella-associated 20-like	0.22	1.908	-8.68581	0.00292
LOC103315093	DNA repair XRCC2	0.245	2.121	-8.66015	0.00268
LOC103313019	Wnt-8a isoform X1 [Tribolium castaneum]	0.303	2.595	-8.56787	0.00181
LOC103313772	hypothetical protein TcasGA2_TC006050	0.127	1.072	-8.45573	0.00241
LOC657573	myosin-2 heavy chain-like	0.058	0.487	-8.44884	9.41e-06
LOC662594	protein SETSIP (cl08298; Nucleosome assembly protein)	0.212	1.786	-8.44261	0.00513
LOC107398703	Uncharacterized (ncRNA)	0.184	1.546	-8.41798	0.00172
LOC107398981	Uncharacterized (ncRNA)	0.237	1.995	-8.40067	0.00372
LOC107398049	uncharacterized	0.961	8.066	-8.39127	0.000272
LOC107397772	Uncharacterized (ncRNA)	0.338	2.817	-8.3305	0.00727
LOC658877	chymotrypsin-2 [Culex quinquefasciatus]	0.567	4.711	-8.31321	0.000865
LOC103312779	PREDICTED: uncharacterized protein LOC103312779 [Tribolium castaneum]	0.087	0.708	-8.15743	0.000684
LOC107398258	PREDICTED: uncharacterized protein LOC103313235 isoform X1 [Tribolium castaneum]	0.18	1.454	-8.09197	0.00365
LOC107399057	PREDICTED: uncharacterized protein LOC103313235 isoform X1 [Tribolium castaneum]	0.18	1.454	-8.09197	0.00365
LOC660073	retinol dehydrogenase 13-like (COG1028-NAD(P)-dependent dehydrogenase, short-chain alcohol dehydrogenase family [Lipid transport and metabolism, Secondary metabolites biosynthesis, transport and catabolism, General function prediction only]; cl21454 Rossmann-fold NAD(P)(+)-binding protiens)	0.14	1.13	-8.09034	0.00388
LOC659390	cGMP-dependent 4',5'-cyclic ph osphodiesterase (pfam00233; pfam01590)	0.102	0.817	-8.02473	0.00244
LOC103313402	odorant binding 2 [Tribolium castaneum]	2.324	18.601	-8.00401	0.00622
LOC655012	mushroom body large-type Kenyon cell-specific protien 1 (pfam05225 Psq domain)	0.075	0.009	8.06482	9.67e-05
LOC107397906	Uncharacterized (ncRNA)	0.075	0.009	8.08123	0.00164
LOC103312549	methylmalonate-semialdehyde dehydrogenase [acylating] mitochondrial	0.076	0.009	8.15576	0.00174
LOC660658	histone-lysine N- H3 lysine-79 specific	4.049	0.493	8.21263	4.22e-10
LOC663892	homeobox protein HMX3 (pfam00046 homeobox domain)	0.079	0.009	8.42169	0.00172
LOC107397615	uncharacterized	0.079	0.009	8.49717	0.00217
LOC664350	glutamate receptor 2-like (pfam00060 ligand-gated ion channel; cl21456 Periplasmic_Binding_Protein_Type_2; Type 2 periplasmic binding fold superfamily)	0.08	0.009	8.60973	0.000285
LOC657480	uncharacterized (smart00241 zona pellucida domain)	0.08	0.009	8.61764	0.000256
LOC100142409	Fork head domain-containing crocodile	0.081	0.009	8.6677	0.000677
LOC664429	homeobox protein prophet of Pit-1 (pfam00046 homeobox domain)	0.081	0.009	8.67177	0.000656
LOC103314862	hypothetical protein TcasGA2_TC002362	0.082	0.009	8.7562	0.00756
LOC661288	uncharacterized	0.082	0.009	8.7844	3.87e-05
LOC103313222	biogenesis of lysosome-related organelles complex 1 subunit 2-like (pfam10046)	0.083	0.009	8.886	0.00389
LOC655919	potassium channel subfamily T member 2 (pfam03493; pfam07885)	1.368	0.153	8.95577	0.00327
LOC103312748	AGAP006434-PA [Anopheles gambiae PEST]	0.084	0.009	8.98282	0.00755
LOC103313632	Uncharacterized (ncRNA)	0.084	0.009	8.99568	2.67e-05
LOC657652	neural-cadherin (cl11304; cd00054; cd00110; pfam00008; pfam01049; pfam12955; cl09101)	4.683	0.517	9.06153	9.88e-07
LOC656479	cyclic nucleotide-gated channel rod photreceptor subunit alpha (PLN03192;cd00038; pfam15765)	0.085	0.009	9.14678	0.000102
LOC662730	B-box type zinc finger ncl-1 isoform X1 [Tribolium castaneum]	4.653	0.494	9.41269	8.29e-08
LOC661500	Homeodomain-interacting kinase 2	11.418	1.19	9.59827	2.46e-09
LOC659336	piggyBac transposable element-derived 4-like	0.09	0.009	9.64096	0.0016
LOC658743	mediator of RNA polymerase II transcription subunit 1	0.702	0.072	9.73697	0.00842
LOC103312246	Uncharacterized (ncRNA)	0.091	0.009	9.74936	0.000772
LOC103314100	keratin-associated 19-2	0.095	0.009	10.1418	0.00159
LOC657038	cathepsin B-like cysteine proteinase 4	0.095	0.009	10.1779	0.000262
LOC107399199	Uncharacterized (ncRNA)	0.095	0.009	10.2126	0.00166
LOC103314300	polycystic kidney disease protein 1-like 2	0.096	0.009	10.2821	9.5e-06
LOC107398592	Uncharacterized (ncRNA)	0.097	0.009	10.3843	0.000132
LOC660654	Coiled-coil domain-containing 170	0.098	0.009	10.5054	2.99e-05
LOC107398349	Uncharacterized (ncRNA)	0.098	0.009	10.5484	0.000265
LOC103314338	multidrug resistance-associated lethal(2)03659	0.099	0.009	10.5593	0.000298
LOC658695	acyl-CoA Delta(11) desaturase	0.099	0.009	10.5737	0.000734
LOC658527	uncharacterized	5.144	0.472	10.9036	1.25e-05
LOC107397970	Uncharacterized (ncRNA)	0.102	0.009	10.9505	0.00162
LOC103314654	uncharacterized	0.103	0.009	11.0576	0.000263
LOC107398670	Uncharacterized (ncRNA)	0.104	0.009	11.1345	0.00161
LOC655107	glutamate receptor ionotropic, kainate 2	0.302	0.027	11.2839	0.0083
LOC103313349	PREDICTED: uncharacterized protein LOC103313349	0.108	0.009	11.5419	0.00169
LOC103315211	uncharacterized	0.111	0.009	11.8754	0.000656
LOC660867	Nuclear pore complex Nup153	5.586	0.453	12.3212	2.52e-06
LOC103313323	brain-specific homeobox protein homolog	0.116	0.009	12.426	0.000667
LOC107397545	uncharacterized	0.117	0.009	12.5419	0.000654
LOC663759	neurexin-1	0.986	0.079	12.549	0.00648
LOC660769	basement membrane-specific heparan sulfate proteoglycan core protein	0.706	0.056	12.6547	0.00104
LOC103314208	hypothetical protein TcasGA2_TC012404	0.122	0.009	13.0301	0.000659
LOC658934	brain tumor protein	11.474	0.874	13.133	4.69e-07
LOC107397527	Uncharacterized (ncRNA)	0.124	0.009	13.3267	0.000687
LOC664138	lin-28 homolog	0.125	0.009	13.386	0.000245
LOC663058	phospholipase A1	0.372	0.027	13.5935	0.00989
LOC661956	cytoplasmic polyadenylation element-binding 1 isoform X2	0.242	0.018	13.6308	0.00995
LOC107398957	uncharacterized	0.129	0.009	13.7722	0.000284
LOC660891	myrosinase 1-like	0.129	0.009	13.8389	2.68e-05
LOC103314345	uncharacterized	0.132	0.009	14.1696	3.35e-05
LOC103314568	uncharacterized	0.132	0.009	14.1696	3.35e-05
LOC655889	jouberin-like isoform X1 [Sinocyclocheilus grahami]	0.397	0.028	14.1845	0.00368
LOC663078	cilia- and flagella-associated protein 36	0.133	0.009	14.2542	0.000292
LOC107397596	uncharacterized protein K02A2.6-like	0.133	0.009	14.2691	1.72e-06
Btd	transcription factor Sp5-like	0.142	0.009	15.1803	8.76e-05
LOC655687	acyl- Delta(11) desaturase [Tribolium castaneum]	0.143	0.009	15.307	0.000109
LOC100141531	uncharacterized	0.147	0.009	15.7785	0.000262
LOC103313270	calphotin-like [Tribolium castaneum]	0.149	0.009	15.9633	7.78e-06
LOC103313286	Uncharacterized (ncRNA)	0.151	0.009	16.1588	0.000713
LOC107397587	uncharacterized	0.152	0.009	16.2464	3.11e-05
LOC107397441	Uncharacterized (ncRNA)	0.153	0.009	16.3848	9.02e-05
LOC103313668	poly [ADP-ribose] polymerase 11 [Tribolium castaneum]	0.153	0.009	16.4198	8.83e-05
LOC103313540	tetraspanin-8-like	0.157	0.009	16.8014	8.67e-05
LOC107398795	Uncharacterized (ncRNA)	0.159	0.009	16.9823	0.000671
LOC107399245	Uncharacterized (ncRNA)	0.159	0.009	17.0124	8.76e-06
LOC107397886	uncharacterized	0.159	0.009	17.0461	0.000265
LOC103313242	zinc finger 346-like isoform X1 [Tribolium castaneum]	0.165	0.009	17.633	0.000248
LOC662126	glucose dehydrogenase [ quinone]-like	0.166	0.009	17.7823	2e-06
LOC657920	neuronal calcium sensor 2	0.167	0.009	17.8756	8.66e-05
LOC660849	23 kDa integral membrane protein	0.168	0.009	17.9628	8.61e-05
LOC107399134	50 kda in type i retrotransposable element r1dm	0.168	0.009	18.0263	2.9e-05
LOC662865	acyl- desaturase 1 [Tribolium castaneum]	0.171	0.009	18.3581	2.99e-05
LOC656810	uncharacterized	0.172	0.009	18.4644	6.83e-06
LOC659754	beta-1,4-glucuronyltransferase 1	0.173	0.009	18.5176	7.25e-06
LOC107398111	Uncharacterized (ncRNA)	0.354	0.019	18.8138	0.00808
LOC662433	bone morphogenetic protein 1	0.534	0.028	19.2281	0.00291
Rdl	GABA receptor	1.456	0.07	20.7819	0.00972
LOC655713	sodium-dependent dopamine transporter-like	0.199	0.009	21.2635	2.67e-08
LOC655308	progestin and adipoQ receptor family member 4	0.199	0.009	21.3158	3.45e-05
LOC107398195	Uncharacterized (ncRNA)	0.203	0.009	21.7016	1.45e-06
LOC661792	lipase 3-like	0.786	0.036	21.839	0.00895
LOC663587	zinc finger protein 768	0.205	0.009	21.9522	3.49e-08
LOC659745	uncharacterized	2.879	0.13	22.1565	0.00497
LOC660242	RIMS-binding protein 2	0.563	0.025	22.1736	0.00102
LOC664018	E3 ubiquitin- ligase TRIM71 [Tribolium castaneum]	0.207	0.009	22.2151	1.83e-06
LOC103312616	retrovirus-related Pol poly from transposon isoform X1 [Tribolium castaneum]	0.309	0.013	23.2245	3.9e-05
LOC107398754	Uncharacterized (ncRNA)	0.222	0.009	23.7364	1.36e-06
LOC657833	gamma-aminobutyric acid type B receptor subunit 1	0.767	0.032	23.8972	0.00394
LOC100142194	retrovirus-related Pol poly from transposon isoform X1 [Tribolium castaneum]	0.239	0.009	25.5938	7.68e-07
LOC103313752	cuticle protein 70, isoforms A and B [Tribolium castaneum] LG3 very close to our gene!	0.248	0.009	26.5325	9.02e-05
LOC661754	BAI1-associated protein 3	0.873	0.033	26.8396	0.00175
LOC664019	Cyclin-dependent kinase 5 activator 1	0.982	0.036	27.1235	0.00566
LOC660802	serendipity locus H-1-like	0.99	0.035	27.9383	0.00369
LOC663068	beta isoform-like isoform X1 [Bombus impatiens]	0.263	0.009	28.134	5.28e-08
LOC100141810	DNA-binding RFX7	3.629	0.126	28.7855	0.00364
Lcch3	ligand-gated chloride channel homolog 3	0.508	0.018	28.7887	0.000427
LOC107398647	Uncharacterized (ncRNA)	0.278	0.009	29.7355	1.4e-06
LOC100142231	PREDICTED: uncharacterized protein LOC100142231 [Tribolium castaneum]	0.281	0.009	30.0901	3.38e-07
LOC103315194	chymotrypsin-like elastase family member 2A	0.287	0.009	30.6961	7e-06
LOC103313800	uncharacterized	0.292	0.009	31.2439	1.61e-06
LOC107397532	Uncharacterized (ncRNA)	0.299	0.009	31.9854	2.63e-05
LOC103314046	DNA-directed RNA polymerase I subunit RPA2	1.425	0.044	32.5575	0.00999
LOC103312303	melatonin receptor type 1B-A	0.306	0.009	32.7188	3.21e-07
LOC103312963	hypothetical protein TcasGA2_TC034498	0.31	0.009	33.1693	1.45e-06
LOC103314319	uncharacterized	0.311	0.009	33.2558	6.76e-06
LOC659769	glutathione S-transferase 1	0.319	0.009	34.2136	1.73e-06
LOC103313433	uncharacterized	0.754	0.022	34.8468	0.00597
LOC100141851	retrovirus-related Pol poly from transposon isoform X1 [Tribolium castaneum]	4.004	0.113	35.4435	0.00164
LOC661990	protein Skeletor, isoforms B/C	1.063	0.029	36.1965	0.000332
Ccapr2	cardioacceleratory peptide receptor 2	1.809	0.05	36.4987	0.00861
LOC103314735	uncharacterized	0.621	0.017	37.4823	8.66e-05
LOC655689	fasciclin-1 isoform X1	0.352	0.009	37.6613	1.57e-09
LOC100141951	uncharacterized	0.366	0.009	39.2196	1.41e-06
LOC100141538	uncharacterized	1.564	0.04	39.5724	0.00238
LOC663552	Wnt-5b-like isoform X2 [Ceratina calcarata]	0.374	0.009	40.0623	1.45e-06
LOC103315138	PREDICTED: uncharacterized protein LOC103315138 [Tribolium castaneum]	1.543	0.038	40.3521	0.00333
LOC100141875	cuticle 19-like	0.781	0.019	40.6191	0.000522
LOC107397854	Uncharacterized (ncRNA)	0.387	0.009	41.4529	2.58e-07
LOC103314124	uncharacterized	0.389	0.009	41.6443	6.43e-06
LOC655000	solute carrier family 35 member G1	0.396	0.009	42.3909	2.73e-08
LOC103313495	protogenin-like	0.396	0.009	42.4328	1.42e-06
LOC103314821	Uncharacterized (ncRNA)	0.404	0.009	43.2567	8.72e-05
LOC103313469	zinc finger protein 64 homolog, isoforms 3 and 4	0.408	0.009	43.7354	2.57e-08
LOC103313924	Uncharacterized (ncRNA)	0.414	0.009	44.2909	1.41e-06
LOC107399059	Inhibitor of apoptosis partial	0.714	0.016	44.3518	0.000451
LOC103312193	amnionless	0.418	0.009	44.7511	3.22e-11
LOC662258	acetylcholinesterase 1	1.712	0.038	45.2243	0.0013
LOC103315204	uncharacterized	1.093	0.023	47.9078	0.00288
LOC103312599	PREDICTED: uncharacterized protein LOC103312599 [Tribolium castaneum]	0.472	0.009	50.5177	1.44e-06
LOC664261	tachykinins	2.124	0.041	51.2637	0.00315
LOC103313691	PREDICTED: uncharacterized protein LOC103313691 [Tribolium castaneum]	1.205	0.023	51.3742	0.00406
LOC107397986	Uncharacterized (ncRNA)	0.481	0.009	51.4833	1.62e-06
LOC100142032	Contactin-3 [Tribolium castaneum]	2.272	0.044	52.1366	0.00225
LOC656824	RNA-binding protein Musashi homolog 2	2.836	0.052	54.9173	0.00471
LOC661899	ubiA prenyltransferase domain-containing 1 homolog	2.669	0.048	55.6472	0.00332
LOC661895	acidic mammalian chitinase	0.521	0.009	55.8418	4.36e-06
LOC655183	cuticle protein LG3	3.191	0.057	56.4069	0.00834
LOC103314910	Transmembrane 132D	0.536	0.009	57.3701	1.63e-06
LOC107399144	Uncharacterized (ncRNA)	1.273	0.021	61.626	0.00108
LOC655697	autism susceptibility gene 2 protein	1.65	0.026	63.393	3.75e-05
LOC103313600	uncharacterized	0.602	0.009	64.4925	3.21e-08
LOC103312613	uncharacterized	0.614	0.009	65.7351	1.61e-06
LOC107397712	uncharacterized	0.623	0.009	66.7186	8.4e-11
LOC107397608	uncharacterized	0.633	0.009	67.8082	2.57e-08
LOC658205	phosphatidate mitochondrial	2.611	0.038	68.4263	0.000484
LOC654917	alpha-1,3-mannosyl-glycoprotein 4-beta-N-acetylglucosaminyltransferase B	3.335	0.048	69.6634	0.00268
LOC107399160	Retrovirus-related Pol poly from transposon opus	2.774	0.039	71.5395	0.00162
LOC103314018	uncharacterized	0.672	0.009	71.9555	9.22e-11
LOC658465	von Willebrand factor A domain-containing 8	0.7	0.009	74.9257	3.26e-08
LOC103312267	GATA zinc finger domain-containing 14	2.494	0.032	77.5547	8.77e-05
LOC655758	tryptophan 5-hydroxylase 1	0.764	0.009	81.7808	4.91e-11
LOC107398462	aldehyde dehydrogenase, dimeric NADP-preferring-like	0.817	0.009	87.4843	3.31e-21
LOC100141662	follistatin	4.321	0.044	98.9526	0.000609
LOC660015	probable palmitoyltransferase ZDHHC24	0.925	0.009	99.0088	6.2e-11
LOC656629	Defensin [Tribolium castaneum]	0.934	0.009	100.028	1.41e-06
LOC103314274	uncharacterized	1.023	0.009	109.601	2.63e-07
LOC660399	zinc finger and BTB domain-containing protein 49	4.918	0.044	112.965	0.000398
LOC657580	GTP-binding Rit2	1.277	0.009	136.767	5.04e-11
LOC107397540	hypothetical protein TcasGA2_TC009497	1.32	0.009	141.336	1.41e-06
LOC664045	polycomb suz12	1.365	0.009	146.197	7.85e-14
LOC107398811	Uncharacterized (ncRNA)	6.488	0.037	176.627	3.74e-05
LOC103313738	homeobox protein cut-like	1.683	0.009	180.288	6.32e-11
LOC107397830	Uncharacterized (ncRNA)	1.86	0.009	199.157	3.38e-11
LOC103314475	protogenin-like	1.896	0.009	203.008	3.9e-22
LOC107398339	splicing factor U2af large subunit B-like	2.479	0.009	265.524	3.32e-11
LOC107398851	hypothetical protein TcasGA2_TC031395	2.761	0.009	295.728	1.77e-21
BBIP1	BBSome-interacting protein 1-like	3.819	0.009	408.995	3.22e-11
LOC662244	F-box SPRY domain-containing 1	4.489	0.009	480.785	6.9e-25
Jtb	glutathione S-transferase C-terminal domain-containing homolog	5.97	0.009	639.353	1.08e-22
