# Supplementary material for: Gene expression in Tribolium castaneum life stages: Identifying a species-specific target for pest control applications
Source: PeerJ. 2019 May 23;7:e6946. doi: 10.7717/peerj.6946 (PMC6535216; doi:10.7717/peerj.6946)
Supplement: File S4 — Table of differentially expressed ncRNAs in T. castaneum larvae injected with CPG dsRNA and SVM scores generated by RNAcon (website: http://crdd.osdd.net/raghava/rnacon/submit.html). [file peerj-07-6946-s006.xlsx]

## Sheet: Sheet1
Name	Cuticle	Mock	Fold Change	P value	LG	Coordinate Start	Coordinate Start	bp	Nucleotide	Type*	SVM Score
LOC107398349	0.098	0.009	10.5484	0.000265	2	1767539	1841870	1800	XR_001575228	mRNA	-0.21
LOC107399246	0.1	1.441	-14.4375	0.00057	2	7304085	7536268	737	XR_001575902	mRNA	-1.92
LOC107399245	0.159	0.009	17.0124	8.76e-06	2	7700472	7760149	1671	XR_001575900	mRNA	-0.49
LOC107397441	0.153	0.009	16.3848	9.02e-05	2	15165689	15222159	819	XR_001574522	SSU-rRNA5 (0.94)	0.96
LOC103312246 X1/X2	0.091	0.009	9.74936	0.000772	3	1055689	1092271	1111/1118	XR_001574563/XR_001574564	mRNA	0.47/-0.52
LOC107397485	0.033	0.536	-16.1966	1.35e-06	3	2814877	2952271	2333	XR_001574565	mRNA	-0.92
LOC107397527	0.124	0.009	13.3267	0.000687	3	5170418	5194032	458	XR_001574609	Intron-gp-1 (0.94)	0.57
LOC107397505	0.192	2.835	-14.7308	0.00107	3	5204167	5225452	312	XR_001574584	mRNA	-0.49
LOC107397515	0.049	1.635	-33.1823	4.6e-06	3	5432661	5522120	893	XR_001574599	mRNA	-0.49
LOC107397532	0.299	0.009	31.9854	2.63e-05	3	6757513	6825569	566	XR_001574618	mRNA	-0.23
LOC103312706	0.216	5.371	-24.9051	0.000276	3	9286133	9623681	377	XR_511401	mRNA	-0.04
LOC107397854	0.387	0.009	41.4529	2.58e-07	4	1092289	1141773	922	XR_001574880	mRNA	-0.03
LOC107397772	0.338	2.817	-8.3305	0.00727	4	4751050	4888179	314	XR_001574801	mRNA	-1.29
LOC107397906	0.075	0.009	8.08123	0.00164	5	4036159	4150969	374	XR_001574921	mRNA	-0.12
LOC107397951	0.071	0.811	-11.4874	0.000516	5	4459899	4471564	2157	XR_001574958	SSU-rRNA5 (0.99)	0.32
LOC107397986	0.481	0.009	51.4833	1.62e-06	5	13178222	13256378	543	XR_001574982	SSU-rRNA5 (0.56	0.03
LOC103313286	0.151	0.009	16.1588	0.000713	5	14505132	14660651	425	XR_001575012	mRNA	-0.52
LOC107397970	0.102	0.009	10.9505	0.00162	5	15245644	15276771	468	XR_001574971	Intron-gp-1 (0.96)	0.69
LOC103313303	0.029	1.91	-66.6599	0.00812	6	138224	199133	366	XR_511493	mRNA	-0.97
LOC107398108	0.407	4.286	-10.5297	0.00192	6	5701303	5785162	736	XR_001575057	SSU-rRNA5 (0.78)	0.7
LOC103312506	0.449	4.451	-9.90379	0.00112	6	5701303	5785162	898	XR_001574756	mRNA	-0.34
LOC107398111	0.354	0.019	18.8138	0.00808	6	9213470	9271683	963	XR_001575059	SSU-rRNA5 (0.83)	0.36
LOC107398375	0.156	2.13	-13.6513	8.79e-05	7	16194209	16289693	1290	XR_001575247	mRNA	-0.28
LOC107398370	0.012	0.13	-10.5551	0.00164	7	157299964	15937991	3268	XR_001575241	mRNA	-0.7
LOC103313917	0.241	4.859	-20.1538	0.00104	8	6270752	6381418	364	XR_511587	mRNA	-0.65
LOC103313924	0.414	0.009	44.2909	1.41e-06	8	6683296	6780021	491	XR_511590	mRNA	-1.02
LOC107398592	0.097	0.009	10.3843	0.000132	9	1735662	1791756	846	XR_001575393	mRNA	-0.07
LOC107398670	0.104	0.009	11.1345	0.00161	9	8566323	8739495	400	XR_001575465	Intron-gp-1 (0.97)	1.39
LOC107398647	0.278	0.009	29.7355	1.4e-06	9	9708125	9738260	687	XR_001575444	SSU-rRNA5 (0.78)	0.44
LOC107398703	0.184	1.546	-8.41798	0.00172	9	11563329	11629218	3051	XR_001575500	mRNA	-0.16
LOC107398704	0.013	1.148	-89.8934	2.37e-11	9	15590909	15603309	1501	XR_001575503	mRNA	-0.47
LOC107398754	0.222	0.009	23.7364	1.36e-06	10	2436605	2522436	896	XR_001575526	mRNA	-0.07
LOC107398757	0.173	2.094	-12.1369	0.00192	10	3173958	3203517	476	XR_001575527	mRNA	-0.67
LOC107398795	0.159	0.009	16.9823	0.000671	10	6228085	6342230	264	XR_001575547	mRNA	-0.37
LOC103314848	0.223	2.59	-11.6413	0.00128	10	6899051	6943117	898	XR_511767	SSU-rRNA5 (0.95)	0
LOC103314821	0.404	0.009	43.2567	8.72e-05	10	6916613	6950677	234	XR_001575549	IRES (0.36)	1.16
LOC107399169	0.032	1.514	-47.4278	3.52e-08	unlocated			824	XR_001575837	SSU-rRNA5 (0.86)	1.4
LOC107399036	0.583	11.637	-19.9698	0.000498	unlocated			628	XR_001575722	SSU-rRNA5 (0.94)	0.62
LOC107398914	0.03	0.424	-13.976	2.34e-05	unlocated			1313	XR_001575637	mRNA	-1.23
LOC107398971	0.051	0.706	-13.9606	3.24e-05	unlocated			1052	XR_001575681	mRNA	-1.28
LOC107398998	0.121	1.536	-12.705	0.000176	unlocated			1046	XR_001575697	mRNA	-0.39
LOC107398915	0.016	0.186	-11.4952	5.64e-08	unlocated			2993	XR_001575638	mRNA	-0.87
LOC107398981	0.237	1.995	-8.40067	0.00372	unlocated			790	XR_001575685	mRNA	-0.33
LOC103313632	0.084	0.009	8.99568	2.67e-05	unlocated			2464	XR_511547	mRNA	-0.3
LOC107399199	0.095	0.009	10.2126	0.00166	unlocated			607	XR_001575866	SSU-rRNA5 (0.71)	0.39
LOC107399144	1.273	0.021	61.626	0.00108	unlocated			548	XR_001575801	mRNA	-0.29
LOC107398195	0.203	0.009	21.7016	1.45e-06	X	1842572	1936817	1429	XR_001575122	mRNA	-0.16
LOC107397830	1.86	0.009	199.157	3.38e-11	X	3770452	3878254	731	XR_001574841	mRNA	-0.46
LOC103314990	0.071	2.153	-30.3877	9.56e-05	X	6371936	6389044	540	XR_001574672	mRNA	-0.27
LOC107399249	0.009	0.525	-56.2094	7.31e-18	X	8508390	8595496	1685	XR_001575903	mRNA	-1.6
LOC107398811	6.488	0.037	176.627	3.74e-05	Y	31637	50012	637	XR_001575560	mRNA	-0.49
